# Supplementary material for: Tribarium dicitrate penta­hydrate, [Ba3(C6H5O7)2(H2O)4]·H2O
Source: Acta Crystallogr E Crystallogr Commun. 2021 Feb 12;77(Pt 3):251–4. doi: 10.1107/S2056989021001407 (PMC8061110; doi:10.1107/S2056989021001407)
Supplement: Supplementary file 1 [file e-77-00251-sup1.cif]

##############################################################################
#                                                                            #
# This CIF contains the data in a paper accepted for publication in          #
# Acta Crystallographica Section E. It conforms to the requirements of       #
# Notes for Authors for Acta Crystallographica Section E, and has been       #
# peer reviewed under the auspices of the IUCr Commission on Journals.       #
#                                                                            #
# Full details of the Crystallographic Information File format               #
# are given in the paper "The Crystallographic Information File (CIF):       #
# a New Standard Archive File for Crystallography" by S. R. Hall, F. H.      #
# Allen and I. D. Brown [Acta Cryst. (1991), A47, 655-685].                  #
#                                                                            #
# The current version of the core CIF dictionary is obtainable from          #
# ftp://ftp.iucr.org/pub/cif_core.dic.                                       #
#                                                                            #
# Software is freely available for graphical display of the structure(s)     #
# in this CIF. For information consult the CIF software page                 #
# http://www.iucr.org/resources/cif/software.                                #
#                                                                            #
# This file may be used for bona fide research purposes within the           #
# scientific community so long as proper attribution is given to the journal # 
# article from which it was obtained.                                        #
#                                                                            #
##############################################################################
data_global
_audit_creation_method     "created in GSAS-II"
_journal_data_validation_number     ?
_journal_date_recd_electronic     2021-01-22
_journal_date_accepted     2021-02-07
_journal_name_full     'Acta Crystallographica, Section E'
_journal_year     2021
_journal_volume     77
_journal_issue      3
_journal_page_first     251
_journal_page_last     254
_journal_paper_category     GI
_journal_paper_doi     10.1107/S2056989021001407
_journal_coeditor_code     HB7964
_publ_contact_author_name     ?
_publ_contact_author_address
;
Department of Chemistry,
North Central College,
131 S. Loomis
St., Naperville IL
60540 USA
;
_publ_contact_author_email     kaduk@polycrystallography.com
_publ_contact_author_fax     ?
_publ_contact_author_phone     1-630-6050274
_publ_section_title
;
Tribarium dicitrate pentahydrate, [Ba~3~(C~6~H~5~O~7~)~2~(H~2~O)~4~]\\cdotH~2~O
;
_publ_section_title_footnote     .
loop_
    _publ_author_name
    _publ_author_footnote
    _publ_author_address
    'Kaduk, James A.' .
;
Department of Physics,
North Central College,
131 S. Loomis St.,
Naperville IL 60540 USA
Department of Chemistry
Illinois Institute of Technology
3101 S. Dearborn St.
Chicago IL 60616 USA
;
_publ_section_synopsis
;
The crystal structure of tribarium dicitrate pentahydrate,
[Ba~3~(C~6~H~5~O~7~)~2~(H~2~O)~4~](H~2~O), has been solved and refined using
synchrotron X-ray powder diffraction data, and optimized using density
functional techniques.
;
_pd_block_id     2021-01-19T14:50|ramm075_8637|noname|Overall
_pd_char_colour     white
_refine_special_details     ?
_refine_ls_restrained_S_all     ?
_refine_ls_restrained_S_obs     ?
_refine_ls_number_constraints     4
_refine_ls_hydrogen_treatment     noref
_refine_ls_weighting_scheme     ?
_refine_ls_weighting_details     ?
_refine_ls_extinction_method     ?
_refine_ls_extinction_coef     ?
_computing_molecular_graphics
;
Mercury (Macrae <i>et al.</i>,  2020), DIAMOND (Crystal Impact,
2015)
;
_computing_publication_material
;
publCIF (Westrip, 2010)
;
_pd_prep_cool_rate     ?
_pd_prep_pressure     ?
_pd_prep_temperature     373
_pd_proc_ls_special_details     ?
data_I_DFT
_audit_creation_method     'Materials Studio'
_chemical_formula_sum     "C12 H20 Ba3 O19"
_chemical_formula_iupac     C12H20Ba3O19
_chemical_formula_weight     880.26
_symmetry_cell_setting     monoclinic
_symmetry_space_group_name_H-M     'P21/a'
_symmetry_space_group_name_Hall     '-P 2yab'
loop_
    _symmetry_equiv_pos_as_xyz
    x,y,z
    -x+1/2,y+1/2,-z
    -x,-y,-z
    x+1/2,-y+1/2,z
_cell_length_a     11.47665
_cell_length_b     13.75185
_cell_length_c     15.09415
_cell_angle_alpha     90.0000
_cell_angle_beta     107.7751
_cell_angle_gamma     90.0000
_cell_volume     2268.57
_cell_formula_units_Z     4
_diffrn_measurement_device_type     'DFT calculation'
loop_
    _atom_site_type_symbol
    _atom_site_label
    _atom_site_fract_x
    _atom_site_fract_y
    _atom_site_fract_z
    _atom_site_U_iso_or_equiv
    _atom_site_adp_type
    _atom_site_occupancy
    C C1 -0.11688 0.38341 0.22166 0.03000 Uiso 1.00
    C C2 -0.11971 0.28083 0.26110 0.03000 Uiso 1.00
    C C3 -0.17294 0.27375 0.34400 0.03000 Uiso 1.00
    C C4 -0.19983 0.16788 0.36121 0.03000 Uiso 1.00
    C C5 -0.23879 0.14905 0.44777 0.03000 Uiso 1.00
    C C6 -0.07688 0.31797 0.43048 0.03000 Uiso 1.00
    H H7 -0.02622 0.25203 0.28217 0.03000 Uiso 1.00
    H H8 -0.17156 0.23439 0.20331 0.03000 Uiso 1.00
    H H9 -0.11930 0.12249 0.36798 0.03000 Uiso 1.00
    H H10 -0.27184 0.14085 0.30039 0.03000 Uiso 1.00
    O O11 -0.16833 0.45272 0.24996 0.03000 Uiso 1.00
    O O12 -0.06710 0.39334 0.15745 0.03000 Uiso 1.00
    O O13 -0.22149 0.21126 0.51164 0.03000 Uiso 1.00
    O O14 -0.28623 0.06598 0.45292 0.03000 Uiso 1.00
    O O15 0.01583 0.26683 0.47045 0.03000 Uiso 1.00
    O O16 -0.09383 0.40371 0.45517 0.03000 Uiso 1.00
    O O17 -0.28664 0.32466 0.32474 0.03000 Uiso 1.00
    H H18 -0.27014 0.38695 0.29865 0.03000 Uiso 1.00
    Ba Ba19 0.13385 0.40167 0.61196 0.03000 Uiso 1.00
    Ba Ba20 -0.13311 0.57982 0.05792 0.03000 Uiso 1.00
    C C21 0.83987 0.41712 0.84661 0.03000 Uiso 1.00
    C C22 0.70518 0.42971 0.79294 0.03000 Uiso 1.00
    C C23 0.64524 0.33505 0.74625 0.03000 Uiso 1.00
    C C24 0.50573 0.34541 0.70474 0.03000 Uiso 1.00
    C C25 0.46045 0.43800 0.64958 0.03000 Uiso 1.00
    C C26 0.66754 0.25160 0.81797 0.03000 Uiso 1.00
    H H27 0.65561 0.45891 0.83816 0.03000 Uiso 1.00
    H H28 0.69959 0.48306 0.73791 0.03000 Uiso 1.00
    H H29 0.47098 0.28497 0.65661 0.03000 Uiso 1.00
    H H30 0.46497 0.33972 0.76116 0.03000 Uiso 1.00
    O O31 0.88519 0.46054 0.92241 0.03000 Uiso 1.00
    O O32 0.90416 0.36375 0.80963 0.03000 Uiso 1.00
    O O33 0.51325 0.46906 0.59293 0.03000 Uiso 1.00
    O O34 0.36709 0.47967 0.66147 0.03000 Uiso 1.00
    O O35 0.68183 0.16680 0.79036 0.03000 Uiso 1.00
    O O36 0.66454 0.27127 0.89887 0.03000 Uiso 1.00
    O O37 0.69630 0.30673 0.67385 0.03000 Uiso 1.00
    H H38 0.78487 0.30732 0.70637 0.03000 Uiso 1.00
    Ba Ba39 -0.32983 0.38942 0.49723 0.03000 Uiso 1.00
    O O40 0.54019 0.47768 0.13700 0.03000 Uiso 1.00
    O O41 0.55197 0.20809 0.05681 0.03000 Uiso 1.00
    O O42 0.08949 0.57977 0.35613 0.03000 Uiso 1.00
    O O43 0.35851 0.35404 0.04715 0.03000 Uiso 1.00
    O O44 0.80523 0.90671 0.96587 0.03000 Uiso 1.00
    H H45 0.60087 0.47209 0.10408 0.03000 Uiso 1.00
    H H46 0.58408 0.48718 0.20266 0.03000 Uiso 1.00
    H H47 0.51630 0.18379 0.10418 0.03000 Uiso 1.00
    H H48 0.59957 0.26591 0.08079 0.03000 Uiso 1.00
    H H49 0.11724 0.51249 0.37158 0.03000 Uiso 1.00
    H H50 0.08221 0.59147 0.29023 0.03000 Uiso 1.00
    H H51 0.42234 0.39813 0.08554 0.03000 Uiso 1.00
    H H52 0.40460 0.30290 0.02846 0.03000 Uiso 1.00
    H H53 0.72513 0.87814 0.93604 0.03000 Uiso 1.00
    H H54 0.83408 0.87282 1.02599 0.03000 Uiso 1.00
loop_
    _geom_bond_atom_site_label_1
    _geom_bond_atom_site_label_2
    _geom_bond_site_symmetry_2
    _geom_bond_distance
    C1 C2 . 1.536
    C1 O11 . 1.263
    C1 O12 . 1.274
    C2 C3 . 1.552
    C2 H7 . 1.096
    C2 H8 . 1.098
    C3 C4 . 1.528
    C3 C6 . 1.553
    C3 O17 . 1.430
    C4 C5 . 1.526
    C4 H9 . 1.094
    C4 H10 . 1.096
    C5 O13 1_555 1.258
    C5 O14 . 1.278
    C6 O15 . 1.264
    C6 O16 . 1.271
    O13 C5 1_555 1.258
    O17 H18 . 0.977
    C21 C22 . 1.520
    C21 O31 . 1.255
    C21 O32 . 1.283
    C22 C23 . 1.539
    C22 H27 . 1.090
    C22 H28 . 1.095
    C23 C24 . 1.539
    C23 C26 . 1.544
    C23 O37 . 1.442
    C24 C25 1_555 1.525
    C24 H29 1_555 1.096
    C24 H30 1_555 1.092
    C25 C24 1_555 1.525
    C25 O33 1_555 1.265
    C25 O34 . 1.275
    C26 O35 . 1.265
    C26 O36 . 1.255
    H29 C24 1_555 1.096
    H30 C24 1_555 1.092
    O33 C25 1_555 1.265
    O37 H38 . 0.980
    O40 H45 . 0.968
    O40 H46 . 0.973
    O41 H47 . 0.981
    O41 H48 . 0.974
    O42 H49 . 0.983
    O42 H50 . 0.985
    O43 H51 . 0.986
    O43 H52 . 0.972
    O44 H53 . 0.973
    O44 H54 . 0.983
loop_
    _geom_hbond_atom_site_label_D
    _geom_hbond_atom_site_label_H
    _geom_hbond_atom_site_label_A
    _geom_hbond_site_symmetry_A
    _geom_hbond_distance_DH
    _geom_hbond_distance_HA
    _geom_hbond_distance_DA
    _geom_hbond_angle_DHA
    O17 H18 O11 . 0.99 1.80 2.675 146
    O37 H38 O32 . 0.98 1.90 2.742 142
    O40 H45 O44 2_646 0.97 1.94 2.862 156
    O40 H46 O34 3_666 0.97 2.01 2.959 165
    O41 H47 O12 4_555 0.98 1.78 2.718 159
    O41 H48 O44 2_646 0.97 2.43 3.257 143
    O42 H49 O14 4_555 0.98 1.75 2.629 147
    O42 H50 O32 3_666 0.99 1.68 2.642 164
    O43 H51 O40 1_555 0.99 1.73 2.711 171
    O43 H52 O41 . 0.97 2.07 2.963 151
    O44 H53 O12 2_556 0.97 1.94 2.804 146
    O44 H54 O36 2_657 0.98 1.80 2.707 152
    C4 H9 O33 2_546 1.09 2.42 3.411 150
    C22 H27 O40 3_666 1.09 2.54 3.534 151
data_hb7964_overall
_pd_block_diffractogram_id
                             2021-01-19T14:50|ramm075_8637|noname|APS11BM_hist_0
_refine_ls_matrix_type     full
_refine_ls_wR_factor_obs     0.11136
_refine_ls_goodness_of_fit_all     2.235
_refine_ls_number_parameters     133
_refine_ls_shift/su_max     3.8441
_refine_diff_density_max     1.05
_refine_diff_density_min     -0.79
_computing_structure_refinement
;
<i>GSAS-II</i> (Toby & Von Dreele, 2013)
;
loop_
    _pd_phase_block_id
    2021-01-19T14:50|ramm075_8637|phase_0|noname
    2021-01-19T14:50|ramm075_8637|phase_1|noname
_pd_calc_method     "Rietveld Refinement"
_pd_proc_info_datetime     2021-01-19T14:50
data_I
_pd_block_id     2021-01-19T14:50|ramm075_8637|phase_0|noname
_chemical_name_systematic
;
Tribarium dicitrate pentahydrate
;
_chemical_name_common     ?
_chemical_formula_moiety     'C12 H20 Ba3 O19'
_chemical_formula_sum     'C12 H20 Ba3 O19'
_chemical_formula_structural     ?
_chemical_formula_analytical     ?
_chemical_formula_iupac     '[Ba3 (C6 H5 O7)2 (H2 O)4], H2 O'
_chemical_formula_weight     880.26
_chemical_melting_point     ?
_chemical_compound_source     ?
_symmetry_cell_setting     monoclinic
_symmetry_space_group_name_H-M     "P 21/a"
_symmetry_space_group_name_Hall     '-P 2yab'
loop_
    _space_group_symop_id
    _space_group_symop_operation_xyz
    1 x,y,z
    2 1/2-x,1/2+y,-z
    3 -x,-y,-z
    4 1/2+x,1/2-y,z
_cell_length_a     11.4768(2)
_cell_length_b     13.75186(7)
_cell_length_c     15.0943(4)
_cell_angle_alpha     90
_cell_angle_beta     107.7746(7)
_cell_angle_gamma     90
_cell_volume     2268.572(19)
_cell_formula_units_Z     4
_cell_measurement_temperature     295
_cell_special_details     ?
_exptl_crystal_density_diffrn     2.5773
_exptl_crystal_density_meas     ?
_exptl_crystal_density_method     ?
_exptl_crystal_F_000     ?
_pd_char_particle_morphology     ?
_exptl_absorpt_coefficient_mu     0.574
_diffrn_radiation_type     synchrotron
_diffrn_measurement_device_type     '11-BM, APS'
_pd_meas_scan_method     step
_refine_diff_density_max     1.052
_refine_diff_density_min     -0.789
loop_
    _atom_type_symbol
    _atom_type_number_in_cell
    _atom_type_scat_Cromer_Mann_a1
    _atom_type_scat_Cromer_Mann_a2
    _atom_type_scat_Cromer_Mann_a3
    _atom_type_scat_Cromer_Mann_a4
    _atom_type_scat_Cromer_Mann_b1
    _atom_type_scat_Cromer_Mann_b2
    _atom_type_scat_Cromer_Mann_b3
    _atom_type_scat_Cromer_Mann_b4
    _atom_type_scat_Cromer_Mann_c
    _atom_type_scat_length_neutron
    _atom_type_scat_source
    C 48 2.31 1.02 1.5886 0.865 20.8439 10.2075 0.5687 51.6512 0.2156 0.6648
                     https://subversion.xray.aps.anl.gov/pyGSAS/trunk/atmdata.py
    H 80 0.493 0.3229 0.1402 0.0408 10.5109 26.1257 3.1424 57.7997 0.003 -0.3741
                     https://subversion.xray.aps.anl.gov/pyGSAS/trunk/atmdata.py
    Ba 12 20.3361 19.297 10.888 2.6959 3.216 0.2756 20.2073 167.202 2.7731 0.507
                     https://subversion.xray.aps.anl.gov/pyGSAS/trunk/atmdata.py
    O 76 3.0485 2.2868 1.5463 0.867 13.2771 5.7011 0.3239 32.9089 0.2508 0.5805
                     https://subversion.xray.aps.anl.gov/pyGSAS/trunk/atmdata.py
_computing_structure_solution
;
<i>DASH</i> (David <i>et al.</i>, 2006)
;
_pd_phase_name     "Ba3 (C6 H5 O7)2 (H2 O)5"
_pd_proc_ls_pref_orient_corr
;
Simple spherical harmonic correction Order = 4
    Coefficients:  0:0:C(2,-2) = -0.042(4); 0:0:C(2,0) = 0.073(7);
    0:0:C(2,2) = -0.088(5); 0:0:C(4,-4) = -0.024(7); 0:0:C(4,-2) = 0.001(6);
    0:0:C(4,0) = 0.156(8); 0:0:C(4,2) = -0.061(6); 0:0:C(4,4) = 0.020(7);
;
_pd_proc_ls_profile_function
;
  Crystallite size in microns with "isotropic" model:
  parameters: Size, G/L mix
    1.000, 1.000,
  Microstrain, "generalized" model (10^6^ * delta Q/Q)
  parameters: S400, S040, S004, S220, S202, S022, S301, S103, S121, G/L mix
    335.804, 65.612, 324.354, 213.281, 392.656, 323.823, 45.812,
    408.669, 280.544, 1.000,
;
_pd_spec_mount_mode     transmission
_pd_spec_mounting     'Kapton capillary'
_pd_spec_shape     cylinder
_pd_spec_size_axial     3.0
_pd_spec_size_equat     1.5
_pd_spec_size_thick     1.5
loop_
    _atom_site_type_symbol
    _atom_site_label
    _atom_site_fract_x
    _atom_site_fract_y
    _atom_site_fract_z
    _atom_site_U_iso_or_equiv
    _atom_site_adp_type
    _atom_site_occupancy
    _atom_site_symmetry_multiplicity
    C C1 -0.1025(14) 0.3842(7) 0.2342(11) 0.030 Uiso 1.000 4
    C C2 -0.1218(17) 0.2808(7) 0.2617(10) 0.030 Uiso 1.000 4
    C C3 -0.1696(9) 0.2738(5) 0.3463(6) 0.0300000 Uiso 1.000 4
    C C4 -0.1944(15) 0.1670(6) 0.3637(8) 0.0300000 Uiso 1.000 4
    C C5 -0.234(2)   0.1472(9) 0.4497(10) 0.0300000 Uiso 1.000 4
    C C6 -0.0758(11) 0.3156(8) 0.4336(9) 0.0300000 Uiso 1.000 4
    H H7 -0.03119 0.24004 0.27815 0.039 Uiso 1.000 4
    H H8 -0.19153 0.24301 0.20112 0.039 Uiso 1.000 4
    H H9 -0.10789 0.12334 0.36968 0.039 Uiso 1.000 4
    H H10 -0.27095 0.13789 0.30201 0.039 Uiso 1.000 4
    O O11 -0.1735(14) 0.4478(9) 0.2382(12) 0.0300000 Uiso 1.000 4
    O O12 -0.0273(13) 0.3949(9) 0.1903(11) 0.0300000 Uiso 1.000 4
    O O13 -0.2195(16) 0.2142(10) 0.5088(10) 0.0300000 Uiso 1.000 4
    O O14 -0.2699(15) 0.0654(9) 0.4606(10) 0.0300000 Uiso 1.000 4
    O O15 0.0211(11) 0.2702(11) 0.4695(11) 0.0300000 Uiso 1.000 4
    O O16 -0.0950(13) 0.3999(9) 0.4574(11) 0.0300000 Uiso 1.000 4
    O O17 -0.2813(10) 0.3277(9) 0.3297(9) 0.0300000 Uiso 1.000 4
    H H18 -0.27014 0.38695 0.29865 0.039 Uiso 1.000 4
    Ba Ba19 0.13690(18) 0.40567(15) 0.61015(14) 0.0206(3) Uiso 1.000 4
    Ba Ba20 -0.13661(19) 0.56012(14) 0.07100(16) 0.0206 Uiso 1.000 4
    C C21 0.8413(9) 0.4134(14) 0.8464(12) 0.0300000 Uiso 1.000 4
    C C22 0.7053(10) 0.4247(7) 0.7965(11) 0.0300000 Uiso 1.000 4
    C C23 0.6437(8) 0.3321(6) 0.7475(6) 0.0300000 Uiso 1.000 4
    C C24 0.5045(8) 0.3466(9) 0.7101(10) 0.0300000 Uiso 1.000 4
    C C25 0.4557(11) 0.4271(9) 0.6402(9) 0.0300000 Uiso 1.000 4
    C C26 0.6710(16) 0.2470(7) 0.8181(7) 0.0300000 Uiso 1.000 4
    H H27 0.65616 0.44600 0.84882 0.039 Uiso 1.000 4
    H H28 0.69212 0.48515 0.74264 0.039 Uiso 1.000 4
    H H29 0.45979 0.27739 0.67362 0.039 Uiso 1.000 4
    H H30 0.46933 0.35967 0.77203 0.039 Uiso 1.000 4
    O O31 0.8872(12) 0.4619(12) 0.9199(9) 0.0300000 Uiso 1.000 4
    O O32 0.9015(12) 0.3548(11) 0.8130(11) 0.0300000 Uiso 1.000 4
    O O33 0.5172(14) 0.4590(11) 0.5921(12) 0.0300000 Uiso 1.000 4
    O O34 0.3680(12) 0.4732(10) 0.6521(12) 0.0300000 Uiso 1.000 4
    O O35 0.6922(17) 0.1668(8) 0.7892(10) 0.0300000 Uiso 1.000 4
    O O36 0.6695(17) 0.2652(10) 0.8982(8) 0.0300000 Uiso 1.000 4
    O O37 0.6907(13) 0.3101(9) 0.6718(9) 0.0300000 Uiso 1.000 4
    H H38 0.7669 0.3079 0.6998 0.039 Uiso 1.000 4
    Ba Ba39 -0.33612(17) 0.39258(15) 0.49603(15) 0.0206 Uiso 1.000 4
    O O40 0.532(2)   0.4922(15) 0.1197(15) 0.088(4) Uiso 1.000 4
    O O41 0.601(2)   0.1767(15) 0.0858(18) 0.088 Uiso 1.000 4
    O O42 0.0959(19) 0.5739(16) 0.3574(17) 0.088 Uiso 1.000 4
    O O43 0.375(2)   0.3603(14) 0.0222(17) 0.088 Uiso 1.000 4
    O O44 0.676(2)   0.8072(15) 0.9286(18) 0.088 Uiso 1.000 4
    H H45 0.60087 0.47209 0.10408 0.144 Uiso 1.000 4
    H H46 0.5683 0.4887 0.1778 0.144 Uiso 1.000 4
    H H47 0.5350 0.1822 0.1001 0.144 Uiso 1.000 4
    H H48 0.6000 0.2384 0.0855 0.144 Uiso 1.000 4
    H H49 0.11724 0.51249 0.37158 0.144 Uiso 1.000 4
    H H50 0.0844 0.58877 0.30093 0.144 Uiso 1.000 4
    H H51 0.4122 0.3900 0.0720 0.144 Uiso 1.000 4
    H H52 0.40460 0.30290 0.02846 0.144 Uiso 1.000 4
    H H53 0.7131 0.8684 0.9342 0.144 Uiso 1.000 4
    H H54 0.7236 0.7942 0.9823 0.144 Uiso 1.000 4
_geom_special_details     ?
loop_
    _geom_bond_atom_site_label_1
    _geom_bond_atom_site_label_2
    _geom_bond_site_symmetry_1
    _geom_bond_site_symmetry_2
    _geom_bond_distance
    _geom_bond_publ_flag
    C1 C2 1_555 1_555 1.515(4) no
    C1 O11 1_555 1_555 1.210(6) no
    C1 O12 1_555 1_555 1.246(4) no
    C2 C1 1_555 1_555 1.515(4) no
    C2 C3 1_555 1_555 1.538(3) no
    C3 C2 1_555 1_555 1.538(3) no
    C3 C4 1_555 1_555 1.5334(11) no
    C3 C6 1_555 1_555 1.537(2)   no
    C3 O17 1_555 1_555 1.435(3) no
    C4 C3 1_555 1_555 1.5334(11) no
    C4 C5 1_555 1_555 1.523(6) no
    C5 C4 1_555 1_555 1.523(6) no
    C5 O13 1_555 1_555 1.259(9) no
    C5 O14 1_555 1_555 1.228(6) no
    C6 C3 1_555 1_555 1.537(2)   no
    C6 O15 1_555 1_555 1.246(4) no
    C6 O16 1_555 1_555 1.253(3)   no
    O11 C1 1_555 1_555 1.210(6) no
    O11 Ba19 1_555 3_566 2.982(16) no
    O12 C1 1_555 1_555 1.246(4) no
    O12 Ba20 1_555 1_555 2.933(14) no
    O13 C5 1_555 1_555 1.259(9) no
    O13 Ba39 1_555 1_555 2.772(16) no
    O14 C5 1_555 1_555 1.228(6) no
    O14 Ba19 1_555 4_455 2.805(13) no
    O14 Ba39 1_555 2_446 2.660(15) no
    O15 C6 1_555 1_555 1.246(4) no
    O15 Ba19 1_555 1_555 2.833(14) no
    O15 Ba39 1_555 4_555 2.730(13) no
    O16 C6 1_555 1_555 1.253(3)   no
    O16 Ba19 1_555 1_555 2.942(13) no
    O16 Ba19 1_555 3_566 2.850(15) no
    O16 Ba39 1_555 1_555 2.999(16) no
    O17 C3 1_555 1_555 1.435(3) no
    O17 Ba39 1_555 1_555 2.909(13) no
    Ba19 O11 1_555 3_566 2.982(16) no
    Ba19 O14 1_555 4_555 2.805(13) no
    Ba19 O15 1_555 1_555 2.833(14) no
    Ba19 O16 1_555 1_555 2.942(13) no
    Ba19 O16 1_555 3_566 2.850(15) no
    Ba19 O34 1_555 1_555 2.697(15) no
    Ba19 O35 1_555 4_455 2.767(14) no
    Ba19 O42 1_555 3_566 2.87(2)   no
    Ba20 O12 1_555 1_555 2.933(14) no
    Ba20 O31 1_555 1_454 2.736(13) no
    Ba20 O31 1_555 3_666 2.840(15) no
    Ba20 O32 1_555 3_666 2.971(15) no
    Ba20 O35 1_555 2_556 2.799(14) no
    Ba20 O36 1_555 2_556 2.901(13) no
    Ba20 O41 1_555 2_555 2.99(2)   no
    Ba20 O43 1_555 3_565 2.88(2)   no
    C21 C22 1_555 1_555 1.520(4) no
    C21 O31 1_555 1_555 1.263(5) no
    C21 O32 1_555 1_555 1.262(5) no
    C22 C21 1_555 1_555 1.520(4) no
    C22 C23 1_555 1_555 1.533(3)   no
    C23 C22 1_555 1_555 1.533(3)   no
    C23 C24 1_555 1_555 1.537(3)   no
    C23 C26 1_555 1_555 1.549(3)   no
    C23 O37 1_555 1_555 1.436(4) no
    C24 C23 1_555 1_555 1.537(3)   no
    C24 C25 1_555 1_555 1.514(4) no
    C25 C24 1_555 1_555 1.514(4) no
    C25 O33 1_555 1_555 1.237(6) no
    C25 O34 1_555 1_555 1.248(4) no
    C26 C23 1_555 1_555 1.549(3)   no
    C26 O35 1_555 1_555 1.236(7) no
    C26 O36 1_555 1_555 1.240(7) no
    O31 Ba20 1_555 1_656 2.736(13) no
    O31 Ba20 1_555 3_666 2.840(15) no
    O31 C21 1_555 1_555 1.263(5) no
    O32 Ba20 1_555 3_666 2.971(15) no
    O32 C21 1_555 1_555 1.262(5) no
    O33 C25 1_555 1_555 1.237(6) no
    O33 Ba39 1_555 1_655 2.695(14) no
    O33 Ba39 1_555 3_566 2.927(14) no
    O34 Ba19 1_555 1_555 2.697(15) no
    O34 C25 1_555 1_555 1.248(4) no
    O34 Ba39 1_555 3_566 2.835(14) no
    O35 Ba19 1_555 4_555 2.767(14) no
    O35 Ba20 1_555 2_546 2.799(14) no
    O35 C26 1_555 1_555 1.236(7) no
    O36 Ba20 1_555 2_546 2.901(13) no
    O36 C26 1_555 1_555 1.240(7) no
    O37 C23 1_555 1_555 1.436(4) no
    O37 Ba39 1_555 1_655 2.815(12) no
    Ba39 O13 1_555 1_555 2.772(16) no
    Ba39 O14 1_555 2_456 2.660(15) no
    Ba39 O15 1_555 4_455 2.730(13) no
    Ba39 O16 1_555 1_555 2.999(16) no
    Ba39 O17 1_555 1_555 2.909(13) no
    Ba39 O33 1_555 1_455 2.695(14) no
    Ba39 O33 1_555 3_566 2.927(14) no
    Ba39 O34 1_555 3_566 2.835(14) no
    Ba39 O37 1_555 1_455 2.815(12) no
    Ba39 O42 1_555 3_566 3.00(2)   no
    O41 Ba20 1_555 2_545 2.99(2)   no
    O42 Ba19 1_555 3_566 2.87(2)   no
    O42 Ba39 1_555 3_566 3.00(2)   no
    O43 Ba20 1_555 3_565 2.88(2)   no
loop_
    _geom_angle_atom_site_label_1
    _geom_angle_atom_site_label_2
    _geom_angle_atom_site_label_3
    _geom_angle_site_symmetry_1
    _geom_angle_site_symmetry_2
    _geom_angle_site_symmetry_3
    _geom_angle
    _geom_angle_publ_flag
    C2 C1 O11 1_555 1_555 1_555 120.5(6) no
    C2 C1 O12 1_555 1_555 1_555 116.1(3) no
    O11 C1 O12 1_555 1_555 1_555 121.8(5) no
    C1 C2 C3 1_555 1_555 1_555 114.0(4) no
    C2 C3 C4 1_555 1_555 1_555 109.5(2)   no
    C2 C3 C6 1_555 1_555 1_555 110.7(2)   no
    C4 C3 C6 1_555 1_555 1_555 109.3(2)   no
    C2 C3 O17 1_555 1_555 1_555 110.4(2)   no
    C4 C3 O17 1_555 1_555 1_555 108.8(3) no
    C6 C3 O17 1_555 1_555 1_555 108.2(3)   no
    C3 C4 C5 1_555 1_555 1_555 115.8(2)   no
    C4 C5 O13 1_555 1_555 1_555 117.8(3) no
    C4 C5 O14 1_555 1_555 1_555 118.6(4) no
    O13 C5 O14 1_555 1_555 1_555 123.44(11) no
    C3 C6 O15 1_555 1_555 1_555 119.0(4) no
    C3 C6 O16 1_555 1_555 1_555 117.0(5) no
    O15 C6 O16 1_555 1_555 1_555 123.4(7) no
    C5 O14 Ba39 1_555 1_555 2_446 134.7(18) no
    C22 C21 O31 1_555 1_555 1_555 118.1(5) no
    C22 C21 O32 1_555 1_555 1_555 118.2(5) no
    O31 C21 O32 1_555 1_555 1_555 123.7(5) no
    C21 C22 C23 1_555 1_555 1_555 114.0(5) no
    C22 C23 C24 1_555 1_555 1_555 110.1(5) no
    C22 C23 C26 1_555 1_555 1_555 109.2(4) no
    C24 C23 C26 1_555 1_555 1_555 108.7(5) no
    C22 C23 O37 1_555 1_555 1_555 109.2(4) no
    C24 C23 O37 1_555 1_555 1_555 109.6(4) no
    C26 C23 O37 1_555 1_555 1_555 110.0(4) no
    C23 C24 C25 1_555 1_555 1_555 118.3(5) no
    C24 C25 O33 1_555 1_555 1_555 120.8(5) no
    C24 C25 O34 1_555 1_555 1_555 114.5(4) no
    O33 C25 O34 1_555 1_555 1_555 122.3(5) no
    C23 C26 O35 1_555 1_555 1_555 116.8(5) no
    C23 C26 O36 1_555 1_555 1_555 117.3(3) no
    O35 C26 O36 1_555 1_555 1_555 125.9(5) no
data_II
_pd_block_id     2021-01-19T14:50|ramm075_8637|phase_1|noname
_chemical_name_systematic
;
Barium carbonate
;
_chemical_name_common     ?
_chemical_formula_moiety     'Ba 2+, C O3 2-'
_chemical_formula_sum     "C Ba O3"
_chemical_formula_structural     ?
_chemical_formula_analytical     ?
_chemical_formula_iupac     'Ba 2+, C O3 2-'
_chemical_formula_weight     197.34
_chemical_melting_point     ?
_chemical_compound_source     ?
_symmetry_cell_setting     orthorhombic
_symmetry_space_group_name_H-M     "P m c n"
_symmetry_space_group_name_Hall     '-P 2n 2a'
loop_
    _space_group_symop_id
    _space_group_symop_operation_xyz
    1 x,y,z
    2 1/2-x,y,z
    3 x,1/2-y,1/2+z
    4 1/2-x,1/2-y,1/2+z
    5 -x,-y,-z
    6 1/2+x,-y,-z
    7 -x,1/2+y,1/2-z
    8 1/2+x,1/2+y,1/2-z
_cell_length_a     5.307826
_cell_length_b     8.91479
_cell_length_c     6.429736
_cell_angle_alpha     90
_cell_angle_beta     90
_cell_angle_gamma     90
_cell_volume     304.243
_cell_formula_units_Z     4
_cell_measurement_temperature     295
_cell_special_details     ?
_exptl_crystal_density_diffrn     4.3082
_exptl_crystal_density_meas     ?
_exptl_crystal_density_method     ?
_exptl_crystal_F_000     ?
_pd_char_particle_morphology     ?
_diffrn_radiation_type     synchrotron
_diffrn_measurement_device_type     '11-BM, APS'
_pd_meas_scan_method     step
loop_
    _atom_type_symbol
    _atom_type_number_in_cell
    _atom_type_scat_Cromer_Mann_a1
    _atom_type_scat_Cromer_Mann_a2
    _atom_type_scat_Cromer_Mann_a3
    _atom_type_scat_Cromer_Mann_a4
    _atom_type_scat_Cromer_Mann_b1
    _atom_type_scat_Cromer_Mann_b2
    _atom_type_scat_Cromer_Mann_b3
    _atom_type_scat_Cromer_Mann_b4
    _atom_type_scat_Cromer_Mann_c
    _atom_type_scat_length_neutron
    _atom_type_scat_source
    C 4 2.31 1.02 1.5886 0.865 20.8439 10.2075 0.5687 51.6512 0.2156 0.6648
                     https://subversion.xray.aps.anl.gov/pyGSAS/trunk/atmdata.py
    Ba 4 20.3361 19.297 10.888 2.6959 3.216 0.2756 20.2073 167.202 2.7731 0.507
                     https://subversion.xray.aps.anl.gov/pyGSAS/trunk/atmdata.py
    O 12 3.0485 2.2868 1.5463 0.867 13.2771 5.7011 0.3239 32.9089 0.2508 0.5805
                     https://subversion.xray.aps.anl.gov/pyGSAS/trunk/atmdata.py
_computing_structure_solution
;
<i>DASH</i> (David <i>et al.</i>, 2006)
;
_pd_phase_name     "Witherite, Ba C O3"
_pd_proc_ls_pref_orient_corr
                       "March-Dollase correction coef. = 1.000 axis = [0, 0, 1]"
_pd_proc_ls_profile_function
;
  Crystallite size in microns with "isotropic" model:
  parameters: Size, G/L mix
    1.000, 1.000,
  Microstrain, "isotropic" model (10^6^ * delta Q/Q)
    parameters: Mustrain, G/L mix
    6653.476, 1.000,
;
_pd_spec_mount_mode     transmission
_pd_spec_mounting     'Kapton capillary'
_pd_spec_shape     cylinder
_pd_spec_size_axial     3.0
_pd_spec_size_equat     1.5
_pd_spec_size_thick     1.5
loop_
    _atom_site_type_symbol
    _atom_site_label
    _atom_site_fract_x
    _atom_site_fract_y
    _atom_site_fract_z
    _atom_site_U_iso_or_equiv
    _atom_site_adp_type
    _atom_site_occupancy
    _atom_site_symmetry_multiplicity
    Ba Ba1 0.25000 0.41660 0.75300 0.004 Uiso 1.000 4
    C C2 0.25000 0.75550 -0.08170 0.010 Uiso 1.000 4
    O O3 0.25000 0.89990 -0.09230 0.010 Uiso 1.000 4
    O O4 0.45960 0.68310 -0.07940 0.010 Uiso 1.000 8
_geom_special_details     ?
data_ramm075_8637_pwd_0
_pd_block_id     2021-01-19T14:50|ramm075_8637|noname|APS11BM_hist_0
_exptl_special_details     ?
_diffrn_source     ?
_diffrn_radiation_wavelength     0.41389
_diffrn_radiation_monochromator     ?
_diffrn_measurement_device_type     ?
_diffrn_detector     ?
_pd_instr_dist_src/mono     ?
_pd_instr_dist_mono/spec     ?
_pd_instr_dist_src/spec     ?
_pd_instr_dist_spec/anal     ?
_pd_instr_dist_anal/detc     ?
_pd_instr_dist_spec/detc     ?
_pd_instr_location     ?
_diffrn_radiation_probe     x-ray
loop_
    _refln_index_h
    _refln_index_k
    _refln_index_l
    _pd_refln_phase_id
    _refln_F_squared_meas
    _refln_F_squared_calc
    _refln_phase_calc
    _refln_d_spacing
    _gsas_i100_meas
    0 0 1 0 78052.9695 65275.5343 180.0 14.37378 100.00
    0 1 1 0 16176.4405 14201.5877 0.0 9.93662 18.21
    1 1 0 0 29192.4722 30521.1652 -180.0 8.55604 29.43
    1 1 -1 0 156.8408 41.7860  0.0 8.27219 0.15
    0 0 2 0 111160.6486 95064.3425 0.0 7.18689 35.61
    0 2 0 0 38832.0626 35682.3348  0.0 6.87593 14.88
    1 1 1 0 70585.0258 72458.7105 -180.0 6.68349 38.59
    0 1 2 0 122.1022 211.1729  0.0 6.36951 0.06
    1 1 -2 0 1029.2509 2091.6078 180.0 6.29348 0.52
    0 2 1 0 2365.6350 1295.0583 0.0 6.20276 1.25
    1 2 0 0 109.4986 38.4388 180.0 5.81990 0.05
    1 2 -1 0 21981.5179 24170.3309  0.0 5.72813 10.48
    2 0 -1 0 32478.1314 33668.2728 180.0 5.72072 7.85
    2 0 0 0 42294.3042 42580.4933 -180.0 5.46447 9.16
    2 1 -1 0 11699.3593 11731.8795 0.0 5.28192 4.69
    2 0 -2 0 4839.9863 3217.2716 -180.0 5.17757 0.93
    1 2 1 0 7252.1563 5974.4100  0.0 5.11308 2.35
    2 1 0 0 50808.7109 42328.1068 180.0 5.07824 18.41
    0 2 2 0 23128.8228 17720.9077  0.0 4.96831 6.52
    1 1 2 0 2330.1250 1376.1551  0.0 4.95111 0.70
    1 2 -2 0 1918.4690 981.5300  0.0 4.93198 0.61
    2 1 -2 0 8108.1639 3961.9119 -180.0 4.84552 2.67
    0 0 3 0 14157.7898 9245.8423 180.0 4.79126 2.02
    1 1 -3 0 17082.6450 14204.1986  0.0 4.68490 4.58
    2 0 1 0 172373.9601 146420.1297 0.0 4.65734 25.88
    0 1 3 0 4935.3443 2439.3718 0.0 4.52451 1.18
    2 1 1 0 4808.9736 4037.3653 0.0 4.41123 1.25
    2 2 -1 0 1398.5724 1064.3766 0.0 4.39768 0.38
    0 3 1 0 52306.1363 50796.5485  0.0 4.36725 14.83
    2 0 -3 0 38789.0371 36628.0006 180.0 4.31408 4.95
    2 2 0 0 2545.7872 2272.9307 0.0 4.27802 0.64
    1 3 0 0 730.5594 194.7714  0.0 4.22718 0.20
    1 2 2 0 4467.7252 2292.7683  0.0 4.20119 0.89
    1 3 -1 0 154.5248 63.3831 -180.0 4.19162 0.04
    2 2 -2 0 14065.5760 8136.4294 -180.0 4.13610 3.33
    2 1 -3 0 6035.9838 5050.5548 0.0 4.11628 1.38
    1 2 -3 0 188135.6215 178459.9893 0.0 4.03485 37.09
    1 3 1 0 5172.8708 2677.8212 180.0 3.93173 1.07
    0 2 3 0 1394.6737 703.2268 0.0 3.93102 0.24
    0 3 2 0 15803.5198 10648.8267 -180.0 3.86475 2.99
    2 2 1 0 107.6996 69.5948  0.0 3.85604 0.02
    1 3 -2 0 6.0839 3.5291 180.0 3.84757 0.00
    2 0 2 0 21108.4617 14202.7180 180.0 3.82370 2.09
    1 1 3 0 65876.4499 60941.1115 180.0 3.81022 11.89
    2 1 2 0 46706.0283 44497.1982 -180.0 3.68395 8.25
    3 1 -1 0 88015.2626 83994.9511  0.0 3.68058 17.35
    2 2 -3 0 6069.3275 6684.3640 180.0 3.65436 1.08
    1 1 -4 0 51102.1792 50651.7631  0.0 3.63802 8.18
    3 1 -2 0 7013.8238 6256.1616 180.0 3.61128 1.33
    0 0 4 0 1175.3494 1580.7681 180.0 3.59345 0.09
    2 3 -1 0 23355.7510 24167.9751  0.0 3.57722 4.33
    2 0 -4 0 28401.2531 29461.0317 180.0 3.53911 2.35
    3 1 0 0 31015.8155 35692.0067 0.0 3.52151 5.49
    2 3 0 0 123138.7150 118239.9403 180.0 3.51192 21.42
    0 1 4 0 517.4176 440.6492  0.0 3.47671 0.07
    1 3 2 0 16200.1590 14523.7756 -180.0 3.46903 2.29
    0 4 0 0 93618.3581 88774.8056 -180.0 3.43796 8.97
    1 2 3 0 1608.0930 1353.2058 0.0 3.43514 0.22
    2 3 -2 0 62071.0803 49060.1716 180.0 3.43212 10.33
    2 1 -4 0 1166.6075 853.5138 -180.0 3.42742 0.18
    1 3 -3 0 357.7349 237.9698 180.0 3.37360 0.05
    3 1 -3 0 120224.6483 121389.4762  0.0 3.34787 19.13
    0 4 1 0 63090.7489 68518.5390 0.0 3.34365 10.86
    2 2 2 0 28.1760 28.8738 0.0 3.34175 0.00
    3 2 -1 0 8845.5476 8627.2164 -180.0 3.33923 1.40
    0 3 3 0 120313.1445 112539.8760  0.0 3.31221 15.11
    1 2 -4 0 45861.5542 45152.1030 -180.0 3.30735 5.91
    3 2 -2 0 13513.7014 15223.1397 0.0 3.28722 2.07
    1 4 0 0 17387.1519 20265.5212 0.0 3.27953 2.91
    2 3 1 0 24981.3264 25054.9118  0.0 3.26698 3.48
    1 4 -1 0 33076.2970 36840.1681  0.0 3.26284 5.48
    3 2 0 0 2629.0612 2711.9219  0.0 3.21908 0.38
    3 1 1 0 4640.9836 6452.4426 0.0 3.20852 0.66
    0 2 4 0 10673.4554 13358.4027 -180.0 3.18475 1.22
    2 0 3 0 84117.2333 85401.1103  0.0 3.15644 5.64
    2 2 -4 0 14510.7203 15705.3102 -180.0 3.14674 1.84
    2 3 -3 0 247.2808 209.4316 -180.0 3.14159 0.03
    1 4 1 0 1332.8510 904.6107 -180.0 3.13567 0.19
    0 4 2 0 15341.6378 16112.6882 180.0 3.10138 2.02
    1 4 -2 0 4440.6908 5697.0824 0.0 3.09248 0.62
    3 2 -3 0 5224.9653 4909.8367 180.0 3.08484 0.69
    2 1 3 0 1310.5567 2193.2515 0.0 3.07644 0.16
    1 1 4 0 1498.2297 2650.0648  0.0 3.06212 0.18
    1 3 3 0 4489.4447 4765.3098 180.0 2.99902 0.45
    3 1 -4 0 98623.5918 97292.5273 180.0 2.99555 12.26
    3 2 1 0 55136.7284 56363.8065  0.0 2.97480 6.52
    2 4 -1 0 2199.0171 2385.7759 -180.0 2.94677 0.28
    1 1 -5 0 684.2494 723.9644 180.0 2.94589 0.07
    2 0 -5 0 7880.4158 7639.0215 -180.0 2.94084 0.44
    2 3 2 0 126898.4845 113147.9561 180.0 2.93627 13.20
    3 3 -1 0 82.3167 73.7031 0.0 2.93457 0.01
    1 3 -4 0 149.4812 137.0048 180.0 2.91286 0.02
    2 4 0 0 9124.0219 8165.7207 0.0 2.90995 1.12
    3 3 -2 0 64743.7496 61794.7139 0.0 2.89907 7.69
    1 4 2 0 61.0164 59.4498 -180.0 2.88541 0.01
    2 1 -5 0 12810.4457 13678.4127  0.0 2.87581 1.35
    0 0 5 0 18600.8086 19573.7284 180.0 2.87476 0.95
    2 2 3 0 24410.0562 24998.4805  0.0 2.86862 2.44
    2 4 -2 0 1318.8028 1298.5113 -180.0 2.86407 0.16
    4 0 -2 0 17568.5258 17767.7470 180.0 2.86036 1.06
    1 2 4 0 91747.2669 94425.4966 -180.0 2.85700 8.72
    3 3 0 0 27991.6556 27953.3108 0.0 2.85201 3.15
    4 0 -1 0 18073.1572 17425.0428 0.0 2.84843 1.08
    3 1 2 0 476.0866 461.8208 0.0 2.84764 0.05
    1 4 -3 0 202428.5565 188227.7052  0.0 2.82980 21.72
    0 3 4 0 26956.2085 27139.3520  0.0 2.82806 2.39
    0 1 5 0 6866.0637 9232.8029 -180.0 2.81393 0.66
    3 2 -4 0 15282.7062 17259.4759 180.0 2.80270 1.64
    2 3 -4 0 1318.8980 1531.9550 0.0 2.80134 0.13
    4 1 -2 0 81.8114 96.6629 -180.0 2.80043 0.01
    0 4 3 0 6439.0181 8760.8070 0.0 2.79327 0.62
    4 1 -1 0 68.3251 97.3008  0.0 2.78923 0.01
    2 4 1 0 22566.4277 29021.9865 -180.0 2.76598 2.34
    4 0 -3 0 110.8036 145.5744 0.0 2.76417 0.01
    1 2 -5 0 25977.4462 34257.3784 0.0 2.76190 2.33
    3 3 -3 0 2433.7907 3131.0579 -180.0 2.75740 0.26
    4 0 0 0 199342.6715 211801.1344 -180.0 2.73223 10.81
    4 1 -3 0 2672.0265 3512.0561  0.0 2.70997 0.29
    2 2 -5 0 9899.0410 12477.2690 -180.0 2.70391 0.91
    0 5 1 0 9885.4363 12929.1409  0.0 2.70136 1.13
    2 4 -3 0 2288.0361 2761.5247  0.0 2.68864 0.23
    3 2 2 0 799.2057 817.1368 -180.0 2.68045 0.07
    4 1 0 0 38016.3268 38594.3411 0.0 2.67985 3.93
    3 3 1 0 4021.4786 3724.3256 180.0 2.67796 0.38
    1 5 0 0 12955.0448 11970.6181  0.0 2.66721 1.45
    1 5 -1 0 2528.0865 2856.4390 -180.0 2.65821 0.28
    2 0 4 0 411.0736 538.6196 180.0 2.65350 0.02
    0 2 5 0 290.4406 380.1657  0.0 2.65228 0.02
    3 1 -5 0 46571.7593 45526.8829  0.0 2.64126 4.40
    4 2 -2 0 14939.7304 14534.9302 180.0 2.64096 1.50
    4 2 -1 0 0.8204 0.7378  0.0 2.63156 0.00
    2 1 4 0 6827.3206 6834.8664 0.0 2.60544 0.60
    2 3 3 0 312.9113 333.7241 0.0 2.59972 0.02
    1 4 3 0 28.9289 31.9894  0.0 2.59763 0.00
    1 3 4 0 27233.8540 30589.3028 -180.0 2.59106 2.03
    4 0 -4 0 38657.8890 43061.8032  0.0 2.58879 1.87
    1 5 1 0 7770.9873 8679.7612  0.0 2.58808 0.77
    0 5 2 0 5343.4341 5662.4563 0.0 2.56870 0.51
    4 2 -3 0 2243.8293 2330.9164 -180.0 2.56469 0.21
    1 5 -2 0 153.2241 157.7540 0.0 2.56364 0.02
    2 4 2 0 58175.2105 61516.7468 0.0 2.55654 4.72
    3 4 -1 0 9264.0819 9974.1269 180.0 2.55541 0.87
    3 3 -4 0 18950.7644 19162.4134 0.0 2.55036 1.67
    1 1 5 0 28916.3099 27596.8326 180.0 2.54744 2.36
    4 0 1 0 46382.7053 42567.6429 -180.0 2.54540 2.13
    4 1 -4 0 1425.7835 1305.6386  0.0 2.54410 0.13
    1 4 -4 0 2970.0068 2643.6187 180.0 2.54104 0.24
    4 2 0 0 45104.7232 39134.4566 180.0 2.53912 4.10
    3 4 -2 0 25.2365 18.4475 -180.0 2.53187 0.00
    1 3 -5 0 20317.2645 16715.2853 0.0 2.51950 1.50
    3 1 3 0 1431.0881 1439.0887  0.0 2.50644 0.12
    3 2 -5 0 21.1690 21.6121 0.0 2.50622 0.00
    4 1 1 0 25763.4626 29369.3668 -180.0 2.50289 2.27
    3 4 0 0 10980.6786 11070.6761  0.0 2.50035 0.96
    2 0 -6 0 130418.4238 113398.3288 180.0 2.49149 5.15
    0 4 4 0 10316.6059 10132.0580 180.0 2.48416 0.73
    2 5 -1 0 24907.0193 23175.4888 -180.0 2.47878 2.33
    2 2 4 0 1986.6308 1764.2341 180.0 2.47555 0.15
    2 3 -5 0 1169.5247 1030.0904  0.0 2.47524 0.09
    2 4 -4 0 0.1531 0.1469  0.0 2.46599 0.00
    1 1 -6 0 120940.3793 121080.4321  0.0 2.46493 8.91
    3 3 2 0 2129.1548 2435.7003 0.0 2.45721 0.16
    2 5 0 0 12331.6304 14444.9095 180.0 2.45674 1.11
    2 1 -6 0 1401.8038 1456.0596  0.0 2.45158 0.11
    1 5 2 0 28592.8516 30990.0243 -180.0 2.44192 2.29
    3 4 -3 0 68660.2338 68226.4964 180.0 2.43586 5.73
    0 3 5 0 357.5894 357.8353 180.0 2.43545 0.02
    2 5 -2 0 6711.7561 6836.3662 180.0 2.42894 0.59
    4 3 -2 0 25551.6064 26031.4620  0.0 2.42668 2.14
    1 2 5 0 49079.8384 49485.8500 0.0 2.42564 3.43
    4 2 -4 0 5561.8676 5592.9781 0.0 2.42276 0.46
    4 3 -1 0 173.7680 164.6190 0.0 2.41938 0.01
    1 5 -3 0 1466.7436 1024.0371 180.0 2.40793 0.12
    0 0 6 0 2993.4527 2462.7935 180.0 2.39563 0.11
    3 2 3 0 148387.6217 140279.6172 0.0 2.39017 10.81
    4 2 1 0 171.6806 162.6102  0.0 2.38709 0.01
    0 5 3 0 102412.8112 96893.2804  0.0 2.38530 7.64
    3 4 1 0 19430.0244 18594.5754  0.0 2.38058 1.47
    4 0 -5 0 89.7163 83.7581 -180.0 2.37538 0.00
    2 5 1 0 40858.0619 35414.3711 -180.0 2.36824 3.23
    4 3 -3 0 31126.6693 27642.9335  0.0 2.36711 2.47
    0 1 6 0 22340.4431 21863.6261 0.0 2.36009 1.52
    1 2 -6 0 16678.6724 14599.3289 180.0 2.35409 1.09
    4 3 0 0 74487.7899 61758.0500  0.0 2.34696 5.70
    2 2 -6 0 4767.2872 4201.3630 180.0 2.34245 0.32
    4 1 -5 0 3212.7097 2887.8651 -180.0 2.34072 0.25
    4 0 2 0 54657.8937 50533.3262 180.0 2.32867 2.06
    3 1 -6 0 108158.3068 102007.4608 180.0 2.32543 7.77
    2 4 3 0 24157.6247 22662.6551 180.0 2.32511 1.53
    3 3 -5 0 22498.8588 18440.2717 -180.0 2.32091 1.60
    2 5 -3 0 3.7015 2.8212  0.0 2.31915 0.00
    1 4 4 0 132901.3467 109847.3604 180.0 2.31891 7.99
    2 3 4 0 21.1841 26.9850 -180.0 2.29649 0.00
    4 1 2 0 2504.0533 3189.0518 0.0 2.29598 0.18
    0 6 0 0 105672.8955 104761.5214 180.0 2.29198 4.50
    3 4 -4 0 33058.8196 32009.8038 180.0 2.28959 2.37
    2 0 5 0 66275.1504 65090.6466 0.0 2.27415 2.27
    1 4 -5 0 9473.8921 8749.3929  0.0 2.26718 0.58
    5 1 -2 0 32276.6112 29336.5300  0.0 2.26403 2.44
    0 6 1 0 24594.9376 22562.9239  0.0 2.26338 1.99
    0 2 6 0 18481.3861 16990.5804 -180.0 2.26226 1.11
    1 5 3 0 67453.3952 61987.1946  0.0 2.25999 4.24
    1 3 5 0 10740.6584 9639.1894 0.0 2.25647 0.62
    4 3 -4 0 43810.6662 37994.5699  0.0 2.25415 3.11
    4 2 -5 0 10512.2025 9508.4782 0.0 2.24518 0.74
    2 1 5 0 3379.9912 3091.9863  0.0 2.24367 0.22
    1 6 0 0 12723.9985 11556.1248 0.0 2.24318 1.02
    1 6 -1 0 3388.0287 3317.7485 180.0 2.23782 0.27
    5 1 -3 0 55169.5269 53556.3856 180.0 2.23687 4.06
    5 1 -1 0 36229.2086 35166.2899 180.0 2.23606 2.65
    2 4 -5 0 4223.1697 4023.7836 -180.0 2.23477 0.27
    2 5 2 0 20977.5543 19953.9031 180.0 2.23277 1.35
    3 5 -1 0 9200.2748 8888.7320 180.0 2.23202 0.67
    3 2 -6 0 52726.9569 51333.7817 -180.0 2.23167 3.44
    3 3 3 0 5191.7308 5049.9051 -180.0 2.22783 0.32
    4 3 1 0 112814.4124 106236.2356 180.0 2.22534 7.53
    1 5 -4 0 36900.6976 35722.7952 180.0 2.22242 2.38
    3 4 2 0 1945.5942 1890.3055 0.0 2.22148 0.12
    3 5 -2 0 18397.9457 16510.6658 0.0 2.21628 1.32
    3 1 4 0 67543.2009 62235.3028 180.0 2.21014 4.38
    4 2 2 0 12691.6130 11847.4194 180.0 2.20561 0.83
    0 4 5 0 3524.0144 3229.9229 -180.0 2.20536 0.19
    4 4 -2 0 47650.8569 40723.9130 0.0 2.19884 3.28
    1 3 -6 0 159.0846 135.7942 -180.0 2.19853 0.01
    1 6 1 0 66.1088 55.5078 180.0 2.19549 0.00
    3 5 0 0 1279.6185 1072.8472 180.0 2.19504 0.09
    4 4 -1 0 29043.6023 24372.0970 -180.0 2.19341 1.98
    2 3 -6 0 37070.4453 31960.2138  0.0 2.18904 2.18
    0 5 4 0 39193.6382 33764.9554 0.0 2.18406 2.27
    0 6 2 0 49690.9128 42995.1132 180.0 2.18362 3.53
    1 6 -2 0 113913.6039 101868.0149 0.0 2.18051 8.33
    5 2 -2 0 4458.0178 3396.3882 0.0 2.17724 0.31
    1 1 6 0 6514.3909 4768.3251  0.0 2.17584 0.39
    2 5 -4 0 19868.7891 13908.9593 0.0 2.17169 1.28
    5 1 -4 0 12080.5426 11643.0275 -180.0 2.16015 0.82
    2 2 5 0 13225.0746 12542.5600  0.0 2.15912 0.76
    5 1 0 0 56317.4195 53683.0574  0.0 2.15869 3.80
    4 0 -6 0 107298.3148 99880.8069  0.0 2.15704 3.47
    4 4 -3 0 3877.0608 3715.9152 180.0 2.15423 0.25
    5 2 -3 0 109887.2831 104958.4588 180.0 2.15305 7.39
    5 2 -1 0 46855.3539 44685.5827 180.0 2.15233 3.13
    3 5 -3 0 120323.1127 112111.0608 180.0 2.15102 7.98
    2 0 -7 0 125141.5566 115504.8294  0.0 2.15044 3.65
    4 4 0 0 35042.0372 31738.1922  0.0 2.13901 2.22
    4 1 -6 0 25082.3869 23089.9192 0.0 2.13098 1.58
    3 2 4 0 16907.4646 15558.0838 -180.0 2.12919 0.98
    2 6 -1 0 22317.9623 20066.1438 0.0 2.12757 1.56
    2 1 -7 0 22725.4310 19397.2669  0.0 2.12462 1.28
    0 3 6 0 74840.7254 62413.2255  0.0 2.12317 3.82
    3 4 -5 0 18.3388 14.5730 -180.0 2.11923 0.00
    1 1 -7 0 461.0983 386.0180 180.0 2.11468 0.03
    2 6 0 0 3926.7167 3374.7307  0.0 2.11359 0.27
    3 5 1 0 2693.5047 2377.9650 0.0 2.11267 0.16
    4 0 3 0 18727.1488 16738.4171 180.0 2.11215 0.57
    4 3 -5 0 5838.1342 5472.0407 180.0 2.10904 0.36
    1 6 2 0 1022.5033 879.0218  0.0 2.10413 0.06
    2 4 4 0 5410.6736 4802.0369 0.0 2.10059 0.27
    1 2 6 0 143430.5262 133846.0381 180.0 2.09847 7.61
    3 3 -6 0 3596.2620 3417.5686 0.0 2.09783 0.21
    2 6 -2 0 3318.8822 3127.6359  0.0 2.09581 0.22
    4 1 3 0 40239.2695 38178.4525 -180.0 2.08766 2.37
    5 2 -4 0 67830.4182 58936.8818 0.0 2.08438 4.24
    5 2 0 0 4717.5833 4024.2443 180.0 2.08307 0.29
    1 6 -3 0 26428.9708 22329.3875 -180.0 2.08227 1.66
    4 3 2 0 45853.0919 36350.2958  0.0 2.07614 2.58
    2 5 3 0 2243.9063 1867.1445 -180.0 2.07361 0.12
    1 4 5 0 4769.2393 4348.5773 -180.0 2.06984 0.23
    1 5 4 0 37566.9657 35088.4596 -180.0 2.06921 1.86
    4 4 -4 0 409.9823 405.6543 0.0 2.06805 0.02
    0 6 3 0 6036.8814 6053.7004  0.0 2.06759 0.36
    4 2 -6 0 6373.4862 5900.8955 0.0 2.05814 0.37
    3 1 -7 0 1459.7992 1358.4033 -180.0 2.05765 0.08
    2 6 1 0 22726.0938 21400.1138 180.0 2.05645 1.40
    0 0 7 0 196152.1045 181864.2298 180.0 2.05340 5.15
    5 3 -2 0 328.4045 302.2093 -180.0 2.05242 0.02
    2 2 -7 0 2626.9172 2433.4229  0.0 2.05241 0.14
    3 5 -4 0 93234.1428 93173.2501 0.0 2.04830 5.46
    5 1 -5 0 27698.0259 27843.6867 -180.0 2.04794 1.67
    3 4 3 0 74338.2483 75187.0296  0.0 2.04767 3.77
    5 1 1 0 3359.6119 3599.8690 0.0 2.04607 0.20
    4 4 1 0 31770.9237 33720.8872 -180.0 2.04573 1.78
    1 2 -7 0 735.6962 725.2997 180.0 2.04344 0.04
    2 3 5 0 12237.7127 9981.1799  0.0 2.03722 0.60
    1 5 -5 0 21418.3876 18601.6863 0.0 2.03221 1.09
    5 3 -3 0 20.7063 18.0860 180.0 2.03212 0.00
    5 3 -1 0 7636.7058 6815.5200 0.0 2.03151 0.45
    0 1 7 0 16534.7486 14627.1560 -180.0 2.03088 0.84
    1 4 -6 0 19345.1388 17211.7181 180.0 2.02484 0.92
    2 6 -3 0 18060.8125 16497.8348  0.0 2.02406 1.09
    4 2 3 0 3412.8857 3256.3524 -180.0 2.01903 0.18
    2 4 -6 0 20417.7305 20414.3582 0.0 2.01742 1.03
    3 3 4 0 46.4456 57.4734 0.0 2.01202 0.00
    2 5 -5 0 83.4504 103.3996 180.0 2.00877 0.00
    3 5 2 0 1963.6156 1808.3242  0.0 1.99909 0.10
    3 2 -7 0 71.8930 64.2068 180.0 1.99185 0.00
    0 5 5 0 2257.4282 2258.6777 0.0 1.98732 0.10
    1 3 6 0 803.0412 811.2213 -180.0 1.98604 0.04
    1 6 3 0 23668.8941 24495.4423 -180.0 1.98436 1.21
    5 2 -5 0 43868.4624 46491.0198 -180.0 1.98303 2.46
    2 0 6 0 18287.1385 19256.7146 0.0 1.98273 0.47
    4 5 -2 0 17970.4058 19498.7331 0.0 1.98255 1.01
    5 2 1 0 2601.8656 2827.1761 180.0 1.98134 0.14
    4 5 -1 0 22448.3049 22759.0380 0.0 1.97857 1.25
    5 3 -4 0 9727.1724 8500.1618 -180.0 1.97408 0.54
    5 3 0 0 4387.9234 3786.3829 -180.0 1.97297 0.24
    0 2 7 0 17047.8911 15756.4647 180.0 1.96754 0.79
    2 6 2 0 6727.3961 6026.3461  0.0 1.96586 0.35
    0 4 6 0 12138.1298 10880.7780 -180.0 1.96551 0.52
    3 6 -1 0 16134.3084 14231.8378 0.0 1.96535 0.93
    2 1 6 0 226.3034 199.9293  0.0 1.96244 0.01
    3 1 5 0 6868.6526 6082.9034  0.0 1.96138 0.35
    1 6 -4 0 58285.8630 55139.2491 0.0 1.95879 3.04
    3 6 -2 0 14627.8450 13783.1628 -180.0 1.95458 0.83
    4 4 -5 0 4675.3927 4363.3457 0.0 1.95428 0.25
    4 0 -7 0 36417.1437 32729.7486 0.0 1.95255 0.95
    4 3 -6 0 79327.2777 71463.6910  0.0 1.95175 4.10
    4 5 -3 0 61055.5027 59161.1153 0.0 1.94967 3.31
    2 3 -7 0 39730.7928 38211.0076  0.0 1.94686 1.83
    0 7 1 0 38.1807 36.4872 180.0 1.94646 0.00
    3 4 -6 0 46102.5406 43189.6267 180.0 1.94536 2.27
    3 6 0 0 2212.4155 1681.4770  0.0 1.93997 0.12
    1 3 -7 0 5079.6568 4031.0231 0.0 1.93920 0.22
    4 5 0 0 36.5744 28.4703 -180.0 1.93836 0.00
    1 7 0 0 36053.6072 32764.0908  0.0 1.93356 2.15
    4 1 -7 0 18195.4040 16809.7151 -180.0 1.93316 0.93
    0 6 4 0 1572.0101 1487.9920 0.0 1.93238 0.07
    1 7 -1 0 2376.5690 2421.3114 180.0 1.93012 0.14
    4 4 2 0 4896.3527 5262.8733  0.0 1.92802 0.24
    2 6 -4 0 3553.1015 4015.9950  0.0 1.92379 0.19
    3 5 -5 0 47463.9195 53629.6571 180.0 1.92361 2.38
    4 3 3 0 95712.9933 101315.6754 180.0 1.91830 4.51
    5 1 -6 0 27299.8276 30579.2215 180.0 1.91656 1.43
    5 1 2 0 1266.7000 1479.7084 0.0 1.91452 0.06
    4 0 4 0 299.0433 308.5359 0.0 1.91185 0.01
    6 0 -2 0 5653.4881 5393.5956  0.0 1.90997 0.15
    2 5 4 0 1706.0859 1639.5232  0.0 1.90964 0.07
    3 6 -3 0 6148.6226 5771.2111 180.0 1.90938 0.33
    5 4 -2 0 2432.6322 2284.6330 -180.0 1.90898 0.13
    6 0 -3 0 20987.2711 19524.3150  0.0 1.90691 0.57
    2 2 6 0 10586.5153 10357.3288 0.0 1.90511 0.48
    3 2 5 0 753.8688 762.0651  0.0 1.90414 0.03
    1 7 1 0 8672.0631 9538.5450  0.0 1.90277 0.49
    2 4 5 0 1187.2793 1279.1746 180.0 1.89673 0.05
    1 1 7 0 24536.9154 26362.2500 0.0 1.89649 1.11
    0 7 2 0 13771.1160 14566.4389 0.0 1.89503 0.75
    3 3 -7 0 2791.6737 2936.3993 -180.0 1.89494 0.13
    4 1 4 0 2222.2221 2271.1424 0.0 1.89364 0.11
    1 7 -2 0 4019.2055 4026.9698  0.0 1.89299 0.22
    5 4 -3 0 50205.6522 50495.1914 180.0 1.89261 2.56
    5 4 -1 0 36504.7619 36606.4848 180.0 1.89212 1.85
    6 1 -2 0 7273.4335 7289.1236 0.0 1.89181 0.38
    6 1 -3 0 1224.3771 1222.1937 -180.0 1.88884 0.06
    5 3 -5 0 23.3846 24.3230 -180.0 1.88734 0.00
    1 5 5 0 25631.0194 27454.6146  0.0 1.88644 1.03
    2 0 -8 0 13547.1976 14671.0998 -180.0 1.88621 0.30
    5 3 1 0 16880.0451 18644.0162 0.0 1.88588 0.82
    4 5 -4 0 4168.0508 4729.2349 0.0 1.88509 0.21
    3 6 1 0 295.5824 327.2642 0.0 1.88240 0.01
    6 0 -1 0 5.8136 6.1832 180.0 1.88003 0.00
    4 2 -7 0 12121.8218 12729.4911 0.0 1.87829 0.58
    3 4 4 0 5461.4675 5708.9942 0.0 1.87634 0.23
    0 3 7 0 28813.0473 29991.5156 180.0 1.87397 1.16
    6 0 -4 0 17249.1990 18538.8330 0.0 1.87131 0.45
    3 5 3 0 12744.7845 14207.4913 -180.0 1.86961 0.54
    2 1 -8 0 6068.9614 6918.0857 -180.0 1.86872 0.26
    4 5 1 0 27.9113 32.5449 0.0 1.86813 0.00
    5 2 -6 0 18927.6937 20141.2738  0.0 1.86305 0.93
    6 1 -1 0 6911.1079 7334.5116 -180.0 1.86271 0.35
    5 2 2 0 2673.0429 2661.2973 0.0 1.86118 0.13
    2 7 -1 0 97328.2451 87213.2022 -180.0 1.85804 5.25
    1 4 6 0 46102.9645 42017.6159 180.0 1.85522 1.78
    2 6 3 0 73085.4966 66946.1540 180.0 1.85461 3.16
    6 1 -4 0 8646.4085 8052.3549 180.0 1.85422 0.44
    1 5 -6 0 32008.2196 32159.1032 180.0 1.85219 1.30
    1 6 4 0 1708.8326 1739.6822 0.0 1.85146 0.07
    1 1 -8 0 10093.7528 10284.6706  0.0 1.84952 0.42
    2 7 0 0 25635.7623 25990.2138  0.0 1.84871 1.35
    2 5 -6 0 12130.6170 12096.2957 0.0 1.84651 0.52
    5 4 -4 0 20154.1576 20067.4336  0.0 1.84546 0.97
    1 2 7 0 8509.3045 8587.0722 0.0 1.84460 0.35
    5 4 0 0 28086.8138 28115.6740 180.0 1.84455 1.33
    1 7 2 0 5855.8532 6134.3228 0.0 1.84237 0.29
    4 2 4 0 146.5997 154.2900 0.0 1.84197 0.01
    6 2 -2 0 8839.0820 9412.7768 0.0 1.84029 0.44
    6 2 -3 0 14237.1331 14693.1007 0.0 1.83755 0.70
    2 7 -2 0 22690.6827 23664.2362  0.0 1.83677 1.18
    3 6 -4 0 5101.5556 5392.5450 -180.0 1.83644 0.25
    3 1 -8 0 16334.4070 18181.6548 -180.0 1.83454 0.71
    1 7 -3 0 5977.2703 5883.4202 -180.0 1.82764 0.30
    4 4 -6 0 1778.8935 1750.2156 180.0 1.82718 0.08
    1 6 -5 0 13514.2445 13242.4208 -180.0 1.82482 0.58
    2 4 -7 0 18685.0940 19351.0378 -180.0 1.82316 0.75
    6 0 0 0 81335.1619 87706.1039 0.0 1.82149 1.97
    2 3 6 0 68.1631 76.0442 0.0 1.81980 0.00
    2 2 -8 0 709.5006 811.8448 180.0 1.81901 0.03
    3 3 5 0 13023.7244 14917.7366 -180.0 1.81895 0.53
    0 7 3 0 2531.3308 3063.4747 180.0 1.81769 0.12
    1 4 -7 0 9507.2399 11632.9924 -180.0 1.81687 0.36
    6 2 -1 0 956.6074 1214.7981 0.0 1.81347 0.05
    2 7 1 0 36150.7871 42164.6207 -180.0 1.81010 1.76
    6 0 -5 0 33.1158 38.7519 180.0 1.80832 0.00
    2 6 -5 0 515.5884 606.3474 180.0 1.80779 0.02
    0 5 6 0 9873.6948 11652.5007  0.0 1.80645 0.36
    6 1 0 0 5552.9494 6723.0301  0.0 1.80572 0.26
    6 2 -4 0 4601.7390 5472.0520 0.0 1.80564 0.22
    1 2 -8 0 1760.4068 1865.3746 180.0 1.80129 0.07
    3 6 2 0 8637.7496 9119.2086 0.0 1.80073 0.37
    4 4 3 0 3474.8015 3653.7218 -180.0 1.79965 0.14
    4 5 -5 0 7993.8666 7844.3827 0.0 1.79772 0.36
    0 0 8 0 5649.5772 5712.8682 0.0 1.79672 0.11
    4 3 -7 0 91214.3358 92046.3111 180.0 1.79637 3.94
    6 1 -5 0 2.8645 3.3220 0.0 1.79289 0.00
    0 6 5 0 17.2400 19.9952  0.0 1.79211 0.00
    3 5 -6 0 12052.7679 14016.3422  0.0 1.79077 0.51
    4 6 -2 0 17186.0448 19340.3689  0.0 1.78861 0.80
    2 7 -3 0 7530.5059 8287.2249 180.0 1.78790 0.36
    3 2 -8 0 754.0808 813.0047 180.0 1.78745 0.03
    4 6 -1 0 7720.1214 7773.1754 -180.0 1.78568 0.36
    5 3 -6 0 9874.3799 10666.9323 -180.0 1.78303 0.44
    0 1 8 0 4835.9522 5160.5239 0.0 1.78158 0.19
    5 3 2 0 2097.0378 2246.3002 0.0 1.78139 0.09
    3 4 -7 0 308.8315 318.1972  0.0 1.78032 0.01
    5 1 -7 0 464.6182 472.2585 -180.0 1.77968 0.02
    5 1 3 0 38210.1381 39402.1370 0.0 1.77764 1.66
    4 5 2 0 3345.4873 3505.1391 -180.0 1.77722 0.14
    5 4 -5 0 7838.7035 7964.5225 180.0 1.77401 0.35
    5 4 1 0 8.7385 8.5820 180.0 1.77280 0.00
    4 0 -8 0 14055.3258 13492.1515 180.0 1.76955 0.30
    1 3 7 0 2646.8576 2718.5910 0.0 1.76684 0.10
    4 3 4 0 185.2472 188.7814 -180.0 1.76453 0.01
    4 6 -3 0 28.2326 28.8480 180.0 1.76435 0.00
    6 3 -2 0 15516.4138 15224.2129  0.0 1.76305 0.70
    0 4 7 0 11456.8885 11251.0324  0.0 1.76289 0.40
    5 5 -2 0 28246.0897 26987.9452 -180.0 1.76228 1.25
    6 2 0 0 3886.1567 3600.2459  0.0 1.76076 0.17
    6 3 -3 0 1627.0974 1521.2353 180.0 1.76064 0.07
    1 7 3 0 33657.4718 31615.5825  0.0 1.76036 1.41
    4 6 0 0 56754.5003 58805.5377  0.0 1.75596 2.48
    4 1 -8 0 1336.8118 1447.7797 0.0 1.75508 0.06
    3 1 6 0 108744.0853 120127.1125 180.0 1.75454 4.42
    2 0 7 0 1068.8761 1207.0311 -180.0 1.75393 0.02
    2 5 5 0 53.6234 62.9032 180.0 1.75262 0.00
    5 5 -3 0 31748.6092 37299.0432  0.0 1.74937 1.38
    5 5 -1 0 24192.6048 28321.5981  0.0 1.74898 1.05
    6 2 -5 0 1200.8471 1389.9659 0.0 1.74885 0.05
    2 7 2 0 8016.4923 9051.6251  0.0 1.74741 0.34
    3 7 -1 0 10168.3470 11445.1959 180.0 1.74705 0.47
    3 6 -5 0 14636.4957 15510.7947 -180.0 1.74497 0.62
    2 3 -8 0 2816.9744 2943.7373 180.0 1.74431 0.10
    1 7 -4 0 12890.3604 12883.9391 180.0 1.74244 0.55
    6 0 1 0 32104.5722 31990.6346 180.0 1.74193 0.70
    2 1 7 0 16885.3625 18072.1185  0.0 1.73984 0.66
    3 7 -2 0 7509.4594 8178.6138 -180.0 1.73947 0.34
    6 3 -1 0 1544.2789 1674.9967 -180.0 1.73942 0.07
    0 2 8 0 4.4887 4.8954 -180.0 1.73835 0.00
    5 2 -7 0 130.0520 146.7757  0.0 1.73659 0.01
    3 5 4 0 38799.4401 43713.1367  0.0 1.73650 1.38
    5 2 3 0 15425.9694 17812.4985 -180.0 1.73469 0.63
    2 6 4 0 430.5153 489.4158 180.0 1.73452 0.02
    4 0 5 0 1130.4512 1263.9547 0.0 1.73372 0.02
    6 3 -4 0 17232.9552 18675.3970 180.0 1.73251 0.75
    3 7 0 0 27376.8459 28430.8207 -180.0 1.72915 1.22
    1 3 -8 0 174.0547 178.4450 180.0 1.72867 0.01
    6 1 1 0 1303.4527 1347.2431  0.0 1.72812 0.06
    6 0 -6 0 19320.8522 17429.6045  0.0 1.72586 0.42
    0 7 4 0 4842.4003 4367.6839 0.0 1.72376 0.19
    4 1 5 0 143.3950 138.1437 180.0 1.72010 0.01
    1 5 6 0 1482.4730 1439.0583 180.0 1.71971 0.05
    0 8 0 0 8351.4628 7964.4781 180.0 1.71898 0.20
    2 7 -4 0 1079.2765 1066.1371  0.0 1.71766 0.05
    2 4 6 0 3791.4078 3821.1177 -180.0 1.71757 0.13
    1 6 5 0 48010.5127 49048.3555 -180.0 1.71708 1.65
    3 4 5 0 8821.0558 9092.7455 0.0 1.71686 0.31
    3 3 -8 0 182.5383 191.2813 -180.0 1.71642 0.01
    4 6 -4 0 18078.8136 19307.8775 180.0 1.71606 0.76
    4 2 -8 0 3150.5958 3622.7060 0.0 1.71371 0.12
    3 2 6 0 2544.2459 2935.4210 0.0 1.71321 0.10
    6 1 -6 0 7258.9087 8493.0876 180.0 1.71242 0.31
    5 5 -4 0 1089.8010 1288.0769 -180.0 1.71193 0.05
    5 5 0 0 8587.4705 10295.2266 180.0 1.71121 0.35
    3 7 -3 0 23599.2987 28889.4866 180.0 1.70738 1.02
    0 8 1 0 22323.8944 26920.1373 -180.0 1.70682 1.04
    3 6 3 0 2048.6923 2635.5703  0.0 1.70436 0.07
    4 6 1 0 1425.4028 1953.8070 180.0 1.70324 0.06
    2 2 7 0 1505.0799 2022.2802 180.0 1.69951 0.05
    1 8 0 0 832.1145 1082.9586 0.0 1.69811 0.04
    4 4 -7 0 5.9739 7.7697 180.0 1.69783 0.00
    4 5 -6 0 323.3043 418.5767 -180.0 1.69731 0.01
    1 8 -1 0 606.6909 752.1786 180.0 1.69578 0.03
    2 5 -7 0 6729.7872 8022.4535  0.0 1.69409 0.24
    6 3 0 0 34867.4492 40769.5552  0.0 1.69275 1.42
    1 6 -6 0 5640.4703 6804.1886 0.0 1.69113 0.20
    1 5 -7 0 13726.8254 16939.1578 0.0 1.68903 0.46
    6 2 1 0 2993.9188 3689.3859 180.0 1.68859 0.12
    3 7 1 0 986.1158 1205.6713 0.0 1.68801 0.04
    2 6 -6 0 13151.6577 16370.5344  0.0 1.68680 0.48
    5 4 -6 0 9165.3466 11475.4676  0.0 1.68656 0.36
    5 4 2 0 1166.5686 1496.8628 -180.0 1.68517 0.04
    6 3 -5 0 1.2626 1.6110 180.0 1.68216 0.00
    4 2 5 0 931.5061 1159.5555 0.0 1.68110 0.03
    1 1 8 0 12040.6828 14743.7996 0.0 1.67949 0.43
    1 8 1 0 1051.7723 1283.9545 0.0 1.67713 0.05
    2 0 -9 0 23121.1204 28550.7855  0.0 1.67699 0.41
    4 5 3 0 11685.8172 15354.2617 180.0 1.67517 0.41
    6 2 -6 0 850.6495 1117.5650  0.0 1.67393 0.03
    1 4 7 0 684.9292 847.0315  0.0 1.67283 0.02
    0 3 8 0 5399.4390 6680.2666  0.0 1.67281 0.18
    0 8 2 0 46.7369 54.8883 0.0 1.67183 0.00
    5 3 -7 0 278.4363 325.3374 -180.0 1.67124 0.01
    4 4 4 0 13.7411 15.9787  0.0 1.67087 0.00
    1 8 -2 0 29626.2943 34679.1410 0.0 1.67043 1.30
    6 4 -2 0 22.2125 25.3525 0.0 1.66962 0.00
    5 3 3 0 362.2031 410.8133 0.0 1.66955 0.01
    2 7 3 0 2093.6658 2215.5732 -180.0 1.66789 0.08
    6 4 -3 0 8.2538 8.6130 0.0 1.66757 0.00
    1 7 4 0 595.9959 643.1014 0.0 1.66559 0.02
    2 1 -9 0 14815.4906 16105.5521 0.0 1.66466 0.51
    3 5 -7 0 1337.3100 1171.5791 -180.0 1.65955 0.05
    0 6 6 0 1914.0159 1671.3755 0.0 1.65610 0.06
    3 7 -4 0 3083.5898 2760.3228  0.0 1.65463 0.12
    5 5 -5 0 38.7014 34.8781  0.0 1.65444 0.00
    2 4 -8 0 18774.2183 17234.8017 0.0 1.65368 0.62
    5 5 1 0 2.8653 2.6360 0.0 1.65345 0.00
    4 3 -8 0 14805.2802 14056.2111  0.0 1.65082 0.54
    3 3 6 0 136.7144 132.5690 0.0 1.65037 0.00
    6 0 2 0 26297.0847 25983.6429  0.0 1.64979 0.51
    6 4 -1 0 7563.4238 7581.7001 0.0 1.64951 0.29
    4 6 -5 0 187.4547 189.1316 0.0 1.64937 0.01
    3 1 -9 0 6098.3316 6236.8314 -180.0 1.64901 0.21
    5 1 -8 0 704.6340 761.9756 0.0 1.64644 0.03
    2 8 -1 0 9827.9773 10818.2160  0.0 1.64627 0.42
    1 7 -5 0 10450.9928 11336.2151 -180.0 1.64611 0.38
    0 5 7 0 583.3749 628.0818 180.0 1.64541 0.02
    5 1 4 0 227.5573 244.9131 0.0 1.64450 0.01
    3 6 -6 0 165.6549 176.8045 180.0 1.64399 0.01
    6 4 -4 0 9112.6691 9652.7219 180.0 1.64361 0.35
    1 2 8 0 12579.5143 13151.6321 180.0 1.64313 0.42
    1 1 -9 0 566.2118 581.8759  0.0 1.64237 0.02
    1 4 -8 0 13976.1561 14327.4203 -180.0 1.64033 0.44
    2 8 0 0 860.2809 876.3336  0.0 1.63976 0.04
    2 3 7 0 48364.8369 53458.0751  0.0 1.63811 1.56
    6 1 2 0 3260.8310 3638.7001  0.0 1.63805 0.12
    1 8 2 0 2720.7546 3359.4414 -180.0 1.63533 0.11
    2 7 -5 0 611.9102 695.2518 0.0 1.63358 0.02
    4 6 2 0 3100.8621 3505.2630  0.0 1.63349 0.11
    6 0 -7 0 86517.1159 94159.2490 180.0 1.63227 1.66
    2 8 -2 0 1696.0480 1838.8897 0.0 1.63142 0.07
    3 4 -8 0 630.8994 704.0534 180.0 1.62985 0.02
    2 2 -9 0 11762.9352 13061.0635 0.0 1.62923 0.38
    3 7 2 0 2126.9077 2331.3715 -180.0 1.62837 0.08
    6 3 1 0 1534.3649 1682.0183  0.0 1.62833 0.06
    7 1 -3 0 25792.1583 27760.8514 180.0 1.62764 1.01
    1 8 -3 0 26254.4421 28823.2883 180.0 1.62501 1.05
    0 7 5 0 13070.9330 13733.8558 0.0 1.62199 0.43
    5 6 -2 0 25495.7330 26849.7156 -180.0 1.62187 0.96
    4 3 5 0 8615.6570 8980.2691 180.0 1.62161 0.29
    7 1 -2 0 393.4174 407.9972  0.0 1.62119 0.02
    6 1 -7 0 226.2586 231.9305 180.0 1.62089 0.01
    4 7 -2 0 248.2276 233.1388 0.0 1.61939 0.01
    0 8 3 0 22794.8930 20805.9568 -180.0 1.61800 0.87
    4 7 -1 0 8444.9281 8118.4958 0.0 1.61721 0.32
    6 3 -6 0 32519.6235 33232.2125 180.0 1.61517 1.21
    3 2 -9 0 1059.2074 1086.4929 -180.0 1.61455 0.04
    2 6 5 0 2966.9300 3034.4387 180.0 1.61433 0.09
    7 1 -4 0 22901.7981 23293.6155  0.0 1.61343 0.88
    2 8 1 0 62.0924 62.2277 180.0 1.61264 0.00
    5 2 -8 0 6136.2629 6185.5894  0.0 1.61214 0.22
    5 6 -3 0 306.7670 308.5458 0.0 1.61179 0.01
    5 6 -1 0 1375.2458 1387.4506 -180.0 1.61149 0.05
    5 2 4 0 69034.5000 70467.0374 0.0 1.61032 2.39
    6 4 0 0 8200.1852 8394.5809 -180.0 1.60954 0.30
    4 0 -9 0 39345.9522 40219.6565  0.0 1.60937 0.68
    2 5 6 0 22209.6549 22689.7865 0.0 1.60837 0.65
    1 2 -9 0 4090.1280 4171.4515 180.0 1.60832 0.13
    3 5 5 0 18818.8248 19261.8876 -180.0 1.60779 0.57
    6 2 2 0 125.9507 138.1162  0.0 1.60426 0.00
    3 6 4 0 8428.6392 9070.6232 0.0 1.60170 0.26
    4 7 -3 0 6092.7945 6589.4990 0.0 1.60132 0.23
    6 4 -5 0 9574.1148 10418.6896 0.0 1.60043 0.35
    4 1 -9 0 8522.3073 9364.1516 -180.0 1.59846 0.29
    0 0 9 0 63194.3873 68674.4893 180.0 1.59709 1.01
    2 8 -3 0 12769.4217 14098.8902  0.0 1.59688 0.50
    4 7 0 0 17115.0586 17877.6382 180.0 1.59504 0.63
    7 1 -1 0 10609.6557 10968.7039 -180.0 1.59483 0.40
    7 2 -3 0 78399.5637 79747.3804  0.0 1.59448 2.93
    0 4 8 0 20714.1707 19997.1590 -180.0 1.59238 0.60
    4 5 -7 0 153.5717 146.0101 180.0 1.59213 0.01
    5 4 -7 0 26613.5428 25340.9422 0.0 1.59102 0.93
    5 4 3 0 1144.9046 1135.9917 180.0 1.58956 0.04
    1 6 6 0 4969.9274 5068.6802 0.0 1.58851 0.14
    7 2 -2 0 26212.4889 27001.6513 -180.0 1.58842 0.97
    6 2 -7 0 5951.9921 6138.0084 180.0 1.58814 0.21
    1 3 8 0 77.2013 79.7721 0.0 1.58745 0.00
    3 7 -5 0 3857.5058 4042.7665 180.0 1.58678 0.14
    0 1 9 0 9408.8922 9753.6962 180.0 1.58642 0.29
    5 5 -6 0 3911.6483 3936.7889 0.0 1.58282 0.14
    5 6 -4 0 15371.1815 15313.6564 -180.0 1.58237 0.55
    3 1 7 0 1017.2570 1002.8998  0.0 1.58228 0.03
    5 6 0 0 7810.1485 7597.3228 -180.0 1.58179 0.27
    5 5 2 0 465.2586 449.7842 0.0 1.58167 0.02
    7 2 -4 0 2229.1484 2104.9045 -180.0 1.58112 0.08
    7 1 -5 0 6160.2597 5625.0637 180.0 1.58015 0.23
    2 7 4 0 958.0249 844.7470 -180.0 1.57891 0.03
    4 0 6 0 368.9832 321.5162  0.0 1.57822 0.01
    1 8 3 0 3643.2622 3138.2326 180.0 1.57717 0.13
    2 3 -9 0 66950.4259 67569.9073  0.0 1.57491 2.02
    4 4 -8 0 9021.7787 9887.8386 0.0 1.57337 0.29
    3 4 6 0 113.9854 124.0268 0.0 1.57298 0.00
    1 5 7 0 4300.5060 4627.0598 180.0 1.57146 0.12
    4 6 -6 0 17098.5574 18199.7929 180.0 1.57080 0.58
    2 0 8 0 28.4013 30.1550 0.0 1.57049 0.00
    4 5 4 0 37942.2276 40203.7004 -180.0 1.56984 1.14
    6 5 -2 0 80.0232 85.3174 -180.0 1.56879 0.00
    2 6 -7 0 17248.7324 18410.1265 180.0 1.56824 0.53
    4 1 6 0 577.2942 617.4827 180.0 1.56793 0.02
    2 8 2 0 14900.4924 16003.2783 -180.0 1.56784 0.53
    3 8 -1 0 5653.1011 6122.1213 0.0 1.56758 0.21
    6 5 -3 0 1170.5040 1275.0238 -180.0 1.56710 0.04
    4 2 -9 0 9619.2679 10425.0745  0.0 1.56702 0.31
    1 7 5 0 1808.1870 1940.9214  0.0 1.56573 0.05
    4 7 -4 0 1725.4051 1850.2825 0.0 1.56495 0.06
    1 8 -4 0 25472.2161 26689.1193 0.0 1.56424 0.90
    1 6 -7 0 15809.4588 16420.2625 -180.0 1.56423 0.46
    7 2 -1 0 25138.9687 25576.8868 0.0 1.56359 0.90
    2 4 7 0 3744.7078 3637.3404 0.0 1.56236 0.11
    3 8 -2 0 10766.3559 9945.9119 -180.0 1.56209 0.40
    3 3 -9 0 3789.9399 3605.8005 -180.0 1.56163 0.12
    2 1 8 0 3525.1761 3430.3646 -180.0 1.56035 0.11
    5 3 -8 0 146.9922 144.5763 -180.0 1.55945 0.00
    5 3 4 0 1745.8919 1735.2035 0.0 1.55781 0.06
    3 7 3 0 162.0501 163.1021 180.0 1.55606 0.01
    1 3 -9 0 814.8140 820.3269  0.0 1.55599 0.02
    0 2 9 0 15782.5930 15917.1252 180.0 1.55567 0.46
    2 5 -8 0 16095.0971 16244.7465 0.0 1.55555 0.47
    4 7 1 0 22986.2797 23248.5653 0.0 1.55521 0.78
    3 8 0 0 1991.1527 2008.5925 180.0 1.55460 0.07
    6 4 1 0 28308.8015 28321.3170 0.0 1.55386 0.94
    4 6 3 0 8291.0896 8320.2730  0.0 1.55320 0.25
    6 0 3 0 70766.1349 71557.0387 180.0 1.55245 1.19
    6 3 2 0 761.0135 772.7980  0.0 1.55231 0.03
    6 5 -1 0 7297.8125 7465.2884 0.0 1.55208 0.25
    3 2 7 0 9375.0724 9680.1241 180.0 1.55176 0.29
    7 1 0 0 16167.9856 16873.0760 -180.0 1.55131 0.57
    0 8 4 0 10984.3794 11592.0141  0.0 1.55069 0.37
    7 2 -5 0 19736.3033 21202.3765  0.0 1.54975 0.69
    4 4 5 0 189.5458 202.8831 0.0 1.54802 0.01
    6 5 -4 0 1676.3757 1769.8675 180.0 1.54716 0.06
    2 8 -4 0 7033.6284 7418.0593 0.0 1.54624 0.25
    1 7 -6 0 28549.6387 30424.0070 180.0 1.54598 0.87
    1 5 -8 0 2593.8837 2816.3877 180.0 1.54442 0.07
    7 3 -3 0 1462.0747 1591.5044 0.0 1.54345 0.05
    2 7 -6 0 4772.9694 5301.5860 0.0 1.54267 0.15
    6 1 3 0 3957.4169 4391.5681  0.0 1.54265 0.13
    6 4 -6 0 25726.7253 28849.7023 -180.0 1.54242 0.87
    3 6 -7 0 4592.9975 5482.3071 -180.0 1.54072 0.14
    3 8 -3 0 1534.8626 1925.3235  0.0 1.53873 0.05
    4 2 6 0 494.6975 582.2142 0.0 1.53822 0.02
    7 3 -2 0 4652.3321 5503.9006 -180.0 1.53795 0.16
    6 3 -7 0 4974.6029 5747.3866 180.0 1.53769 0.17
    5 6 -5 0 6856.8177 7484.4020 0.0 1.53663 0.23
    5 6 1 0 48.5997 50.0409  0.0 1.53584 0.00
    3 5 -8 0 2645.6172 2713.0448  0.0 1.53567 0.08
    6 0 -8 0 32269.9867 31898.8034 0.0 1.53463 0.54
    7 3 -4 0 3377.8732 3538.7259 -180.0 1.53132 0.12
    7 1 -6 0 25838.7090 27178.3563  0.0 1.53116 0.89
    2 2 8 0 501.4817 529.3110  0.0 1.53106 0.01
    0 6 7 0 26090.8368 28565.5651  0.0 1.52939 0.70
    6 1 -8 0 127.0986 135.7776 0.0 1.52516 0.00
    3 8 1 0 205.6621 213.3989 180.0 1.52450 0.01
    7 2 0 0 24017.6871 22609.9110 -180.0 1.52252 0.80
    5 1 -9 0 2581.9033 2392.0258 180.0 1.52189 0.08
    5 1 5 0 2151.5278 2019.9586 0.0 1.52011 0.07
    0 9 1 0 3432.4188 3277.8705 180.0 1.51942 0.13
    0 7 6 0 4093.3741 4006.1599 -180.0 1.51908 0.11
    6 5 0 0 9124.7843 9138.3099  0.0 1.51865 0.29
    4 3 -9 0 61238.1349 61329.0272 180.0 1.51850 1.86
    1 4 8 0 9643.0045 9662.4855 180.0 1.51822 0.26
    7 3 -1 0 4908.6832 4887.7656 -180.0 1.51538 0.16
    6 2 3 0 16724.5751 16994.8857 180.0 1.51433 0.53
    4 7 -5 0 17056.2154 17481.3831 0.0 1.51388 0.56
    1 9 0 0 3758.8520 3889.8252  0.0 1.51327 0.14
    1 9 -1 0 7985.5503 8013.6658 0.0 1.51162 0.29
    6 5 -5 0 1328.4677 1342.5727 -180.0 1.51099 0.04
    3 7 -6 0 2181.8411 2228.6905  0.0 1.50972 0.07
    2 8 3 0 5160.6078 5272.7134 180.0 1.50963 0.16
    0 3 9 0 12910.4156 13241.8072 180.0 1.50817 0.35
    2 0 -10 0 5232.8193 5381.0345  0.0 1.50795 0.07
    1 8 4 0 13248.0098 13638.2273  0.0 1.50793 0.40
    2 4 -9 0 1243.6373 1278.6893 180.0 1.50724 0.03
    1 1 9 0 10633.1653 10840.6351 0.0 1.50637 0.30
    3 3 7 0 13229.7238 13117.0382 -180.0 1.50461 0.37
    0 5 8 0 1850.8382 1821.4533 -180.0 1.50420 0.05
    7 2 -6 0 2127.1300 2057.5134  0.0 1.50346 0.07
    5 5 -7 0 543.8151 520.1214 -180.0 1.50306 0.02
    7 3 -5 0 2328.7208 2216.6195 0.0 1.50277 0.08
    5 5 3 0 11931.4677 11321.9724 180.0 1.50183 0.35
    4 7 2 0 48649.1574 46258.7878 -180.0 1.50157 1.47
    3 8 -4 0 15.3753 15.7100  0.0 1.49978 0.00
    2 6 6 0 17865.6256 18285.4072 180.0 1.49951 0.46
    3 6 5 0 821.1062 852.3807  0.0 1.49904 0.02
    2 1 -10 0 21551.2760 22488.2052 -180.0 1.49896 0.60
    1 9 1 0 4851.2518 5255.8933 0.0 1.49837 0.17
    6 2 -8 0 276.7080 289.7933  0.0 1.49777 0.01
    3 4 -9 0 100.9925 99.9677 180.0 1.49559 0.00
    7 1 1 0 8755.1110 8569.2424 -180.0 1.49474 0.28
    5 2 -9 0 11469.2147 11315.2715  0.0 1.49468 0.35
    0 9 2 0 8014.6120 7841.6624 0.0 1.49458 0.28
    3 1 -10 0 16434.8752 16327.6231 180.0 1.49394 0.47
    5 4 -8 0 8302.7568 8270.1166  0.0 1.49367 0.25
    1 9 -2 0 932.0471 921.2982 -180.0 1.49358 0.03
    1 8 -5 0 12125.7867 12112.8453 180.0 1.49343 0.37
    5 2 5 0 33124.3711 33410.5043 -180.0 1.49299 0.98
    5 7 -2 0 386.9420 392.5985 180.0 1.49253 0.01
    4 3 6 0 7400.9050 7593.9461 180.0 1.49225 0.21
    5 4 4 0 23571.3133 24182.6930  0.0 1.49223 0.67
    1 4 -9 0 12739.3329 13489.7307 -180.0 1.49063 0.33
    4 5 -8 0 10175.1828 11033.5544 -180.0 1.48815 0.30
    3 5 6 0 44700.9659 48679.7671  0.0 1.48782 1.15
    6 4 2 0 36297.6469 40286.0905 -180.0 1.48740 1.09
    2 7 5 0 73.1104 80.8877 0.0 1.48665 0.00
    4 6 -7 0 2664.4334 2967.4956 180.0 1.48632 0.08
    2 3 8 0 11692.1729 12800.3793 180.0 1.48571 0.31
    5 7 -3 0 8736.9543 9345.0070  0.0 1.48467 0.28
    5 7 -1 0 4147.5861 4411.2231  0.0 1.48443 0.13
    2 8 -5 0 13430.0915 14316.0500 0.0 1.48405 0.42
    3 8 2 0 9931.4543 11003.7220 0.0 1.48014 0.30
    1 2 9 0 0.2781 0.3033  0.0 1.47997 0.00
    7 4 -3 0 47062.6832 51426.4337  0.0 1.47959 1.49
    2 5 7 0 859.7009 909.7718  0.0 1.47882 0.02
    5 6 -6 0 114.7775 121.1231 -180.0 1.47874 0.00
    7 3 0 0 1777.4222 1811.1294 -180.0 1.47791 0.06
    5 6 2 0 8483.9903 8673.3755 -180.0 1.47780 0.25
    3 7 4 0 10879.7147 11098.8727  0.0 1.47677 0.29
    1 1 -10 0 8677.9363 8872.8392 180.0 1.47633 0.23
    2 9 -1 0 6848.4988 6940.5305 180.0 1.47623 0.24
    0 8 5 0 64.0270 65.9668 0.0 1.47534 0.00
    7 4 -2 0 133.8243 139.2052 180.0 1.47475 0.00
    6 4 -7 0 32783.8210 34026.0485 0.0 1.47452 1.00
    4 8 -2 0 98.0959 100.6790  0.0 1.47339 0.00
    2 2 -10 0 11081.1464 11273.2058 0.0 1.47294 0.30
    4 8 -1 0 14950.2428 14930.2248 0.0 1.47175 0.48
    6 5 1 0 10892.7566 10864.5674 0.0 1.47161 0.32
    2 9 0 0 23224.7183 23115.0527  0.0 1.47154 0.79
    7 1 -7 0 12736.9133 12594.2254 0.0 1.47082 0.40
    4 0 -10 0 15047.8783 14791.6253 -180.0 1.47042 0.22
    6 3 3 0 28468.2461 27875.4189  0.0 1.47041 0.83
    1 6 7 0 27796.9726 27803.7480 -180.0 1.46947 0.68
    7 2 1 0 21.0563 21.0450 0.0 1.46894 0.00
    7 4 -4 0 975.2897 980.4725 0.0 1.46890 0.03
    1 9 2 0 59824.5199 61461.8465 0.0 1.46834 1.95
    3 2 -10 0 39200.8793 40636.1572  0.0 1.46818 1.08
    4 6 4 0 3021.1274 3137.1760 -180.0 1.46814 0.08
    6 6 -2 0 897.7921 975.9597 180.0 1.46728 0.03
    4 5 5 0 8323.2568 9037.7179 -180.0 1.46665 0.22
    1 7 6 0 3.1995 3.4794 180.0 1.46641 0.00
    6 6 -3 0 8853.1201 9860.6954 180.0 1.46589 0.27
    2 9 -2 0 3382.1236 3815.9040  0.0 1.46550 0.11
    4 1 -10 0 61.3628 60.4108 0.0 1.46208 0.00
    6 5 -6 0 10141.7923 9927.1906 180.0 1.46188 0.31
    5 7 -4 0 10993.3408 10665.1392 0.0 1.46157 0.34
    5 7 0 0 4277.5620 4165.9278 180.0 1.46112 0.13
    1 9 -3 0 6168.6292 6022.4377 180.0 1.46085 0.20
    7 3 -6 0 89.9514 88.3000  0.0 1.46045 0.00
    4 8 -3 0 2582.9830 2525.9280 0.0 1.45974 0.08
    4 4 -9 0 13416.1574 13412.2523 -180.0 1.45757 0.37
    2 6 -8 0 5230.4220 5383.2211  0.0 1.45643 0.14
    0 9 3 0 6164.6874 6532.3078 180.0 1.45575 0.20
    6 0 4 0 1057.9247 1109.4174 180.0 1.45537 0.02
    6 3 -8 0 1224.5139 1269.7554 180.0 1.45524 0.04
    4 8 0 0 2582.1906 2712.2206  0.0 1.45497 0.08
    7 4 -1 0 26079.0548 26979.5121  0.0 1.45481 0.79
    6 6 -1 0 1790.2126 1661.7468 180.0 1.45358 0.05
    4 7 -6 0 19277.0516 17459.1487 -180.0 1.45244 0.57
    5 3 -9 0 1082.7104 990.2561 0.0 1.45240 0.03
    2 9 1 0 962.2139 882.1048 -180.0 1.45184 0.03
    1 2 -10 0 19098.0320 17985.0342 180.0 1.45145 0.49
    5 3 5 0 3393.7335 3241.0296 0.0 1.45085 0.09
    2 7 -7 0 3739.5103 3612.4582 180.0 1.45042 0.10
    6 6 -4 0 676.7393 672.0419 180.0 1.44954 0.02
    3 8 -5 0 16238.4952 16364.6117 -180.0 1.44870 0.49
    0 4 9 0 30525.1467 30214.4654 0.0 1.44843 0.74
    1 6 -8 0 1678.1903 1620.0822 -180.0 1.44729 0.04
    6 1 4 0 2711.4563 2624.0208 -180.0 1.44728 0.08
    1 7 -7 0 5.3586 5.1672 -180.0 1.44725 0.00
    7 2 -7 0 311.9266 288.0250  0.0 1.44621 0.01
    3 4 7 0 20687.5186 19012.6806 180.0 1.44527 0.52
    7 4 -5 0 4712.1953 4534.4392  0.0 1.44365 0.14
    4 0 7 0 81052.9076 78905.7004  0.0 1.44345 1.14
    2 8 4 0 11264.7594 11402.5899 -180.0 1.44271 0.30
    1 5 8 0 79.4053 82.6844 0.0 1.44123 0.00
    2 9 -3 0 2138.5978 2239.8196 0.0 1.44031 0.07
    3 6 -8 0 3363.0467 3469.9113 -180.0 1.44007 0.09
    1 3 9 0 2966.9956 2995.9133 0.0 1.43890 0.07
    4 7 3 0 16683.0322 16811.8204  0.0 1.43850 0.44
    6 0 -9 0 44696.4272 45109.8342 180.0 1.43803 0.66
    4 2 -10 0 361.1767 364.8363 180.0 1.43791 0.01
    3 1 8 0 7536.7426 7580.4691 -180.0 1.43787 0.20
    0 0 10 0 23775.0787 23842.2546 0.0 1.43738 0.31
    4 1 7 0 974.1514 919.3466 180.0 1.43557 0.03
    4 4 6 0 6737.0805 6201.0614 0.0 1.43431 0.17
    8 0 -3 0 49.4632 44.6359  0.0 1.43428 0.00
    1 8 5 0 34997.8442 34565.8282 -180.0 1.43263 0.90
    2 3 -10 0 26378.2556 26321.8850 180.0 1.43243 0.66
    4 8 -4 0 11695.9606 12115.5003 180.0 1.43203 0.35
    2 5 -9 0 3974.9050 4077.3589  0.0 1.43182 0.10
    6 1 -9 0 4689.6507 4962.5403 -180.0 1.43023 0.14
    8 0 -4 0 38026.4995 40322.8077 180.0 1.43018 0.58
    0 1 10 0 3209.0703 3318.5842 180.0 1.42959 0.08
    7 1 2 0 1855.4234 1948.7489 -180.0 1.42959 0.05
    7 3 1 0 3827.8811 3872.1741 -180.0 1.42875 0.11
    3 7 -7 0 10465.4378 10569.3644 0.0 1.42857 0.29
    2 4 8 0 32.2549 32.5163  0.0 1.42850 0.00
    3 3 -10 0 0.0433 0.0435 -180.0 1.42805 0.00
    8 1 -3 0 39.3492 38.4186 180.0 1.42654 0.00
    6 6 0 0 25265.2501 24392.7601 180.0 1.42601 0.72
    1 9 3 0 2720.2622 2616.8565 -180.0 1.42580 0.08
    5 7 -5 0 6426.3729 6120.1398  0.0 1.42530 0.19
    3 8 3 0 8165.9942 7789.5091 180.0 1.42521 0.22
    5 7 1 0 10052.4603 9526.8568 180.0 1.42468 0.28
    4 8 1 0 37970.5094 35973.5361 0.0 1.42456 1.10
    8 0 -2 0 3116.2745 2963.9839 0.0 1.42422 0.05
    6 2 4 0 2343.5145 2237.0413 -180.0 1.42382 0.06
    8 1 -4 0 6253.6654 5880.2109 180.0 1.42251 0.19
    3 5 -9 0 147.6296 136.1091  0.0 1.42183 0.00
    7 4 0 0 10101.4849 9175.5440 180.0 1.42156 0.29
    2 0 9 0 3305.5465 2999.7261 180.0 1.42062 0.04
    5 5 -8 0 1454.8935 1307.9352 180.0 1.42018 0.04
    6 6 -5 0 0.3655 0.3287 -180.0 1.41966 0.00
    0 7 7 0 19389.3758 17626.5011 0.0 1.41952 0.46
    5 5 4 0 51.6086 47.1273 180.0 1.41894 0.00
    2 9 2 0 609.5293 555.4690  0.0 1.41889 0.02
    3 9 -1 0 219.8153 200.6424 0.0 1.41870 0.01
    1 5 -9 0 64.2430 59.5664 -180.0 1.41756 0.00
    1 8 -6 0 4035.1376 3737.5104  0.0 1.41745 0.11
    8 1 -2 0 5959.2225 5564.5332 180.0 1.41664 0.18
    1 9 -4 0 3208.4721 3010.4527 180.0 1.41622 0.09
    2 8 -6 0 228.3512 219.1063  0.0 1.41490 0.01
    6 4 3 0 19451.0988 18667.6850 0.0 1.41488 0.52
    3 2 8 0 1974.5878 1898.9337 0.0 1.41485 0.05
    6 5 2 0 8327.0640 8011.8402 0.0 1.41478 0.22
    3 9 -2 0 54182.2366 52352.1807 -180.0 1.41463 1.68
    0 6 8 0 8826.6006 8635.8491 180.0 1.41403 0.20
    2 1 9 0 23752.7271 23571.5216 0.0 1.41310 0.61
    5 6 -7 0 12485.2060 12484.9064 0.0 1.41308 0.34
    4 2 7 0 25435.9134 25376.1569  0.0 1.41266 0.66
    1 3 -10 0 111.6752 111.4165 180.0 1.41265 0.00
    8 0 -5 0 2205.4511 2210.9642  0.0 1.41229 0.03
    5 6 3 0 14386.2597 14434.2076 0.0 1.41206 0.37
    3 9 0 0 31458.7531 30959.2136 180.0 1.40906 0.96
    5 1 -10 0 51612.7336 51679.3320  0.0 1.40820 1.40
    7 5 -3 0 23458.3987 23608.6386  0.0 1.40806 0.67
    7 3 -7 0 434.5778 437.9201 0.0 1.40781 0.01
    6 2 -9 0 20714.9979 20949.4075 180.0 1.40757 0.58
    0 2 10 0 318.4234 320.3292  0.0 1.40696 0.01
    7 2 2 0 6975.8897 7136.8751 180.0 1.40696 0.19
    5 1 6 0 4633.1104 4660.3237  0.0 1.40659 0.12
    0 9 4 0 10.5472 10.5395 180.0 1.40614 0.00
    7 4 -6 0 9143.5397 9085.6746 0.0 1.40600 0.26
    8 1 -5 0 1955.7916 1893.8097 0.0 1.40490 0.06
    8 2 -3 0 96.7772 93.1167 -180.0 1.40406 0.00
    7 5 -2 0 1010.2969 972.4575 -180.0 1.40388 0.03
    6 5 -7 0 10009.0877 9661.9227 -180.0 1.40369 0.28
    7 1 -8 0 1285.4367 1242.6693 0.0 1.40352 0.04
    2 9 -4 0 2228.9809 2168.3518 180.0 1.40282 0.07
    6 4 -8 0 37693.3260 36675.2884 -180.0 1.40135 1.03
    8 0 -1 0 2918.8886 2856.1062 180.0 1.40087 0.04
    4 6 -8 0 964.2900 933.5675 0.0 1.40067 0.03
    3 6 6 0 0.2616 0.2500  0.0 1.40040 0.00
    8 2 -4 0 13195.4344 12624.1680 180.0 1.40021 0.38
    4 3 -10 0 5461.6884 5203.8632 180.0 1.40015 0.14
    7 5 -4 0 36795.9539 33013.2794 -180.0 1.39883 1.03
    5 4 -9 0 28914.2918 25992.2107  0.0 1.39882 0.77
    5 4 5 0 0.5115 0.4388 0.0 1.39743 0.00
    3 9 -3 0 14452.8122 11874.6999 0.0 1.39721 0.43
    0 8 6 0 37568.7181 32283.0163 0.0 1.39663 0.92
    2 7 6 0 10713.0933 9700.8555 0.0 1.39553 0.24
    3 7 5 0 612.7649 565.7535 0.0 1.39515 0.01
    8 2 -2 0 3646.3404 3486.6850 0.0 1.39461 0.10
    8 1 -1 0 3486.6199 3425.0215 0.0 1.39365 0.10
    2 6 7 0 8296.9261 7990.2635  0.0 1.39288 0.18
    4 8 -5 0 6422.1699 6186.0066 -180.0 1.39259 0.18
    2 2 9 0 2049.6944 1958.1822 -180.0 1.39124 0.05
    3 8 -6 0 11771.8886 11485.7643  0.0 1.38935 0.32
    4 5 -9 0 6946.2435 6762.7851 180.0 1.38904 0.18
    6 3 4 0 7350.5009 7226.1447 -180.0 1.38713 0.19
    6 6 1 0 21339.3638 21171.6269  0.0 1.38685 0.56
    1 4 9 0 0.4649 0.4653 180.0 1.38674 0.00
    7 5 -1 0 2248.0885 2250.4398  0.0 1.38665 0.06
    5 2 -10 0 4483.9323 4516.5649  0.0 1.38656 0.12
    3 9 1 0 2029.0516 2044.2517 -180.0 1.38653 0.06
    5 2 6 0 64760.0117 69887.1512  0.0 1.38502 1.65
    4 7 -7 0 33490.0452 36742.4885 0.0 1.38488 0.88
    8 2 -5 0 3016.9881 3250.7775 -180.0 1.38341 0.09
    4 8 2 0 1643.4960 1735.4284  0.0 1.38299 0.04
    4 6 5 0 249.4194 256.8672 180.0 1.38270 0.01
    7 2 -8 0 2625.5799 2625.9837 -180.0 1.38209 0.07
    8 0 -6 0 91651.6587 91657.0721 180.0 1.38209 1.30
    0 5 9 0 10003.6186 9702.7835 -180.0 1.38112 0.22
    2 4 -10 0 1081.4102 1043.3914 0.0 1.38095 0.02
    3 3 8 0 1989.9000 1868.7625  0.0 1.37883 0.05
    5 7 -6 0 17873.5166 16728.4051  0.0 1.37874 0.48
    6 6 -6 0 17148.9524 16049.5828 180.0 1.37870 0.46
    3 5 7 0 11347.0035 10604.8677 -180.0 1.37838 0.25
    5 7 2 0 2670.1814 2485.0266 180.0 1.37798 0.07
    7 4 1 0 7123.6964 6605.6425 -180.0 1.37765 0.19
    3 4 -10 0 34372.9696 31463.8579  0.0 1.37702 0.82
    7 5 -5 0 35020.4389 32039.9803 0.0 1.37697 0.95
    4 3 7 0 2661.3889 2423.1213 180.0 1.37681 0.06
    5 8 -2 0 20746.2375 18072.3687 -180.0 1.37591 0.58
    2 9 3 0 4400.4357 3780.2740 0.0 1.37531 0.12
    0 10 0 0 8346.7187 6954.5807  0.0 1.37519 0.13
    8 1 -6 0 6069.2860 5248.8941 -180.0 1.37516 0.17
    1 9 4 0 34267.3904 30005.5896 0.0 1.37403 0.89
    8 2 -1 0 652.6854 601.0782 0.0 1.37267 0.02
    6 3 -9 0 21446.4150 19926.9412 180.0 1.37209 0.56
    0 3 10 0 24832.7326 23291.7809 180.0 1.37153 0.56
    7 3 2 0 189.2433 177.7897 -180.0 1.37153 0.00
    2 8 5 0 8426.5286 7943.9088 -180.0 1.37131 0.19
    1 7 7 0 10836.9268 10224.1130 180.0 1.37122 0.23
    4 7 4 0 27536.7428 26513.6365 -180.0 1.37014 0.64
    5 8 -3 0 21304.1259 20889.4033  0.0 1.36975 0.59
    5 8 -1 0 1274.1607 1248.4605  0.0 1.36956 0.03
    6 7 -2 0 8.1181 7.9374 0.0 1.36944 0.00
    0 10 1 0 69659.6817 68077.6380 -180.0 1.36893 2.10
    2 0 -11 0 8505.2748 8119.2975  0.0 1.36891 0.10
    4 5 6 0 10105.1467 9611.4405 180.0 1.36887 0.23
    8 3 -3 0 23073.0100 22125.2622 -180.0 1.36884 0.63
    6 7 -3 0 887.4372 832.5013 -180.0 1.36831 0.02
    3 9 -4 0 50562.0154 46119.4108 -180.0 1.36785 1.42
    8 0 0 0 24321.0813 21229.8315  0.0 1.36612 0.33
    8 3 -4 0 4575.0353 4125.1425 180.0 1.36527 0.13
    1 1 10 0 17813.5430 16262.4409  0.0 1.36521 0.42
    1 10 0 0 14376.4391 13330.4280 180.0 1.36443 0.43
    2 5 8 0 17284.5507 16574.4391 0.0 1.36381 0.37
    3 8 4 0 19953.2366 19368.4308 0.0 1.36354 0.47
    3 1 -11 0 4307.1447 4227.8286  0.0 1.36331 0.10
    1 10 -1 0 1743.7701 1733.7529 180.0 1.36322 0.05
    1 4 -10 0 24552.1770 24156.4040 180.0 1.36320 0.54
    1 9 -5 0 41495.3936 41413.9151 -180.0 1.36303 1.09
    2 1 -11 0 9562.6031 9772.4411 0.0 1.36218 0.22
    6 0 5 0 24616.8628 25370.3920 180.0 1.36208 0.31
    1 6 8 0 1008.3773 1032.0830 0.0 1.36134 0.02
    2 7 -8 0 34204.4290 35200.2130 0.0 1.36061 0.79
    8 3 -2 0 13568.3502 14013.1995 180.0 1.36008 0.37
    7 1 3 0 4713.5973 4852.9584 180.0 1.35993 0.12
    8 1 0 0 20055.8829 20222.4934 -180.0 1.35943 0.54
    7 4 -7 0 0.5820 0.5702  0.0 1.35885 0.00
    6 7 -1 0 16138.2387 15422.3929 0.0 1.35828 0.42
    7 5 0 0 4460.8515 4266.1988  0.0 1.35777 0.12
    2 3 9 0 99502.7437 97084.1289  0.0 1.35695 2.25
    2 9 -5 0 2010.0464 1996.9496 0.0 1.35589 0.05
    6 1 5 0 916.5322 915.4864 0.0 1.35545 0.02
    1 8 6 0 24260.0559 24188.9928  0.0 1.35537 0.54
    8 2 -6 0 14127.0856 14152.8398 180.0 1.35499 0.38
    6 7 -4 0 3207.8553 3232.8017  0.0 1.35498 0.08
    1 10 1 0 2341.3671 2317.3838 0.0 1.35348 0.07
    2 6 -9 0 26108.8031 26068.8122 180.0 1.35340 0.58
    1 7 -8 0 955.9185 956.9404 180.0 1.35314 0.02
    3 9 2 0 10763.3612 10808.3584 180.0 1.35290 0.28
    5 3 -10 0 87.6093 88.6114 -180.0 1.35261 0.00
    4 4 -10 0 11228.4599 11527.4650 0.0 1.35195 0.27
    6 5 3 0 12690.3864 13067.1146  0.0 1.35195 0.31
    5 8 -4 0 23491.2863 24611.6491 180.0 1.35155 0.63
    5 8 0 0 410.7921 430.5281 -180.0 1.35119 0.01
    5 3 6 0 1479.6647 1527.0503 -180.0 1.35118 0.03
    0 10 2 0 4973.2818 5207.6233  0.0 1.35068 0.14
    4 0 -11 0 157.8691 162.0670  0.0 1.35012 0.00
    1 10 -2 0 5153.3274 5330.1751 -180.0 1.34994 0.15
    8 3 -5 0 320.3657 327.5287 0.0 1.34968 0.01
    0 9 5 0 591.3140 601.6531 0.0 1.34924 0.01
    7 3 -8 0 1219.9749 1218.1416 0.0 1.34846 0.03
    4 9 -2 0 2007.8904 1961.9633 0.0 1.34774 0.06
    3 7 -8 0 366.3714 344.6199  0.0 1.34724 0.01
    4 9 -1 0 471.0718 420.4170 0.0 1.34649 0.01
    6 0 -10 0 2.7873 2.4676 0.0 1.34569 0.00
    1 2 10 0 4755.2298 4232.7886 0.0 1.34546 0.11
    3 6 -9 0 10104.5414 8909.7486 0.0 1.34495 0.23
    4 8 -6 0 39417.9785 34608.5626 180.0 1.34432 1.01
    7 5 -6 0 19204.7560 16900.5753 180.0 1.34420 0.50
    4 1 -11 0 1772.5755 1562.6365 180.0 1.34366 0.04
    3 2 -11 0 12108.0022 10680.9527 -180.0 1.34364 0.28
    5 6 -8 0 11685.5265 10294.6905 0.0 1.34355 0.29
    2 8 -7 0 187.1081 164.7301 0.0 1.34272 0.00
    2 2 -11 0 164.6469 145.2150 0.0 1.34256 0.00
    5 6 4 0 2053.1518 1808.9863 -180.0 1.34250 0.05
    8 0 -7 0 2207.7310 1954.9910  0.0 1.34190 0.03
    1 6 -9 0 28053.7602 25068.0764 -180.0 1.34134 0.59
    1 1 -11 0 4295.2914 3870.2428 -180.0 1.34042 0.10
    7 2 3 0 13847.7485 12605.0580 180.0 1.34041 0.35
    6 4 4 0 6076.6384 5495.1393 -180.0 1.34023 0.14
    1 8 -7 0 478.4417 431.0671  0.0 1.34020 0.01
    6 5 -8 0 7094.9678 6407.3244 -180.0 1.34013 0.18
    8 2 0 0 15930.7122 14414.2500 0.0 1.33993 0.42
    8 3 -1 0 380.9781 340.7413 180.0 1.33970 0.01
    6 1 -10 0 1429.2733 1254.9794 0.0 1.33929 0.04
    6 6 2 0 27163.7744 23540.5474 180.0 1.33898 0.65
    5 5 -9 0 5989.4842 5174.7128 0.0 1.33791 0.14
    4 9 -3 0 11674.0202 10172.5964 180.0 1.33727 0.31
    2 10 -1 0 2734.1098 2396.4519  0.0 1.33710 0.08
    5 5 5 0 882.0265 774.2275 180.0 1.33670 0.02
    6 2 5 0 1579.6484 1388.6675 -180.0 1.33612 0.04
    6 7 0 0 5202.9698 4575.5848 180.0 1.33570 0.13
    8 1 -7 0 22164.8547 19505.1697 0.0 1.33555 0.58
    4 9 0 0 5222.5578 4532.7053 180.0 1.33361 0.14
    2 10 0 0 1413.9780 1223.9641 180.0 1.33360 0.04
    7 6 -3 0 1232.1375 1071.4219 -180.0 1.33328 0.03
    4 8 3 0 4675.2198 4081.4804  0.0 1.33324 0.11
    7 1 -9 0 20345.9066 17803.3229 0.0 1.33307 0.52
    3 4 8 0 77.2321 68.0101  0.0 1.33274 0.00
    1 10 2 0 8551.6707 7698.2151 -180.0 1.33122 0.23
    4 4 7 0 8514.5411 7666.0836 180.0 1.33091 0.19
    6 7 -5 0 19089.8733 17285.8794 -180.0 1.33048 0.48
    7 6 -2 0 36975.3052 33266.7613 0.0 1.32973 0.94
    6 6 -7 0 33038.2249 29686.9304  0.0 1.32956 0.82
    2 10 -2 0 16909.0212 14993.2580 0.0 1.32910 0.47
    3 9 -5 0 25181.7090 22477.1218 0.0 1.32877 0.65
    1 5 9 0 1017.0448 943.5898 180.0 1.32733 0.02
    4 0 8 0 1239.2051 1169.9796 -180.0 1.32675 0.01
    6 4 -9 0 22898.8472 21771.2444  0.0 1.32665 0.56
    0 4 10 0 23053.2698 22056.9426 -180.0 1.32614 0.48
    7 4 2 0 2201.9401 2139.7735 180.0 1.32614 0.05
    0 7 8 0 13500.3244 12981.4481 -180.0 1.32584 0.27
    1 10 -3 0 703.3562 693.1569 180.0 1.32563 0.02
    7 6 -4 0 23146.0896 22593.8812 0.0 1.32544 0.58
    3 8 -7 0 5021.7385 4872.7963 -180.0 1.32532 0.12
    5 7 -7 0 1.1424 1.1058  0.0 1.32506 0.00
    4 2 -11 0 57.0973 54.9488 -180.0 1.32482 0.00
    5 7 3 0 23402.0092 22428.1913 180.0 1.32422 0.53
    2 9 4 0 5839.8647 5596.3193 -180.0 1.32414 0.14
    8 4 -3 0 2509.3329 2411.7278 -180.0 1.32370 0.06
    8 3 -6 0 7362.8637 7068.8757 180.0 1.32325 0.19
    5 8 -5 0 19469.7079 18793.0351  0.0 1.32272 0.49
    8 0 1 0 18258.8977 17609.1964  0.0 1.32249 0.23
    2 5 -10 0 1471.6264 1396.2175 180.0 1.32225 0.03
    5 8 1 0 722.2810 690.9294 -180.0 1.32221 0.02
    0 10 3 0 5115.3436 4845.3558 180.0 1.32182 0.14
    1 2 -11 0 17323.4183 16225.5310 0.0 1.32172 0.37
    6 2 -10 0 2217.7193 2011.0465 -180.0 1.32063 0.05
    4 1 8 0 137.2058 124.8239  0.0 1.32062 0.00
    8 4 -4 0 6695.9753 6039.2740 0.0 1.32048 0.17
    7 5 1 0 664.0071 597.6512  0.0 1.31935 0.02
    2 10 1 0 10999.8337 9895.3253  0.0 1.31889 0.30
    3 5 -10 0 19405.9775 17435.0967  0.0 1.31880 0.42
    0 8 7 0 4153.5413 3708.5540  0.0 1.31809 0.09
    4 6 -9 0 18809.5435 16691.7546 180.0 1.31710 0.43
    8 2 -7 0 3519.8037 3123.9715 -180.0 1.31705 0.09
    8 1 1 0 15897.6419 14031.3159 0.0 1.31642 0.40
    1 9 5 0 9121.5684 8056.0253 -180.0 1.31633 0.21
    4 9 -4 0 146.1411 127.1297 0.0 1.31587 0.00
    8 4 -2 0 57.4361 50.1513 -180.0 1.31578 0.00
    3 1 9 0 1638.4907 1446.1725 180.0 1.31576 0.04
    7 6 -1 0 7945.2972 6982.6072 -180.0 1.31506 0.20
    4 7 -8 0 70795.3421 62766.1829 -180.0 1.31481 1.65
    7 2 -9 0 7837.1399 6971.8602 0.0 1.31466 0.19
    3 7 6 0 26817.1370 23899.9289  0.0 1.31459 0.54
    1 3 10 0 146.1266 130.5795 0.0 1.31438 0.00
    2 4 9 0 2089.4154 1871.1801 -180.0 1.31295 0.04
    3 3 -11 0 4345.9230 3881.6981 -180.0 1.31268 0.09
    2 3 -11 0 8928.6523 7930.3398  0.0 1.31167 0.19
    3 9 3 0 35891.0143 32192.3144 0.0 1.31058 0.84
    0 6 9 0 51168.5517 46171.8334  0.0 1.31034 1.00
    2 10 -3 0 42.7696 38.8349  0.0 1.31023 0.00
    4 9 1 0 15701.6225 14293.5406  0.0 1.31007 0.39
    7 3 3 0 2813.5269 2574.1093 0.0 1.30967 0.07
    8 3 0 0 33181.6404 30366.7579 180.0 1.30921 0.82
    5 4 -10 0 2346.8273 2136.2916  0.0 1.30901 0.05
    2 7 7 0 6783.3242 6151.6409 180.0 1.30837 0.13
    3 6 7 0 1804.6276 1638.3936 180.0 1.30800 0.04
    5 4 6 0 61474.3518 55896.8029  0.0 1.30771 1.33
    7 6 -5 0 992.8861 927.4094 0.0 1.30680 0.02
    0 0 11 0 3348.5819 3109.7383 180.0 1.30671 0.04
    1 5 -10 0 8243.2975 7662.5474  0.0 1.30664 0.16
    8 4 -5 0 20259.5159 19013.4823 -180.0 1.30636 0.50
    5 1 -11 0 1145.8857 1072.1473 180.0 1.30578 0.03
    6 3 5 0 2805.4684 2621.4015  0.0 1.30566 0.06
    7 4 -8 0 2396.0748 2229.5805 180.0 1.30525 0.06
    1 9 -6 0 263.3926 242.5969 180.0 1.30453 0.01
    5 1 7 0 23114.0803 21225.3885 180.0 1.30433 0.53
    6 7 1 0 11774.5875 10721.2240 0.0 1.30336 0.28
    7 5 -7 0 828.3456 749.1249 180.0 1.30282 0.02
    4 2 8 0 80.6787 72.9053 0.0 1.30272 0.00
    2 9 -6 0 3062.8947 2753.1409 180.0 1.30254 0.07
    0 1 11 0 616.1958 549.4517 0.0 1.30085 0.01
    4 7 5 0 768.6090 692.8839 -180.0 1.29991 0.02
    4 6 6 0 912.0786 824.4347 180.0 1.29986 0.02
    1 10 3 0 7046.4545 6476.3768 0.0 1.29928 0.18
    2 8 6 0 4406.7057 4121.3955 180.0 1.29882 0.09
    8 2 1 0 3207.3256 3038.4704 0.0 1.29869 0.08
    3 8 5 0 1664.3343 1571.1062 180.0 1.29851 0.03
    3 2 9 0 14288.8538 13567.8076 180.0 1.29805 0.31
    8 4 -1 0 655.7937 631.4966 0.0 1.29730 0.02
    4 5 -10 0 20424.5681 19651.0223 -180.0 1.29673 0.45
    6 7 -6 0 51.4509 49.6818  0.0 1.29659 0.00
    2 0 10 0 22572.7786 21640.9911 180.0 1.29615 0.25
    2 6 8 0 61.8814 59.1014  0.0 1.29553 0.00
    4 3 -11 0 6963.8552 6618.5360 180.0 1.29511 0.15
    8 0 -8 0 6691.8101 6372.5196 -180.0 1.29439 0.08
    2 10 2 0 44897.8804 42892.9957 -180.0 1.29404 1.12
    3 10 -1 0 962.7986 923.7924  0.0 1.29389 0.03
    1 3 -11 0 1924.9548 1868.5959 -180.0 1.29221 0.04
    1 10 -4 0 552.4314 531.5993 -180.0 1.29202 0.01
    6 3 -10 0 10822.7319 10686.6069  0.0 1.29120 0.25
    3 10 -2 0 91.4888 93.1147 180.0 1.29081 0.00
    2 1 10 0 12924.3218 13019.2946 -180.0 1.29043 0.28
    7 6 0 0 904.1700 926.0491 0.0 1.29035 0.02
    4 8 -7 0 3255.3253 3327.8649 180.0 1.29022 0.08
    7 1 4 0 27910.4021 28734.1497  0.0 1.28907 0.64
    8 1 -8 0 11560.2419 11883.7414 -180.0 1.28870 0.28
    5 2 -11 0 7750.3873 7994.6405 -180.0 1.28847 0.17
    0 9 6 0 7446.0364 7673.3137 180.0 1.28825 0.16
    8 3 -7 0 50474.2345 52009.9860  0.0 1.28785 1.22
    5 2 7 0 2155.3426 2202.2523 -180.0 1.28708 0.05
    3 10 0 0 4421.6583 4518.7591 180.0 1.28657 0.11
    6 5 4 0 91.5610 93.1594 180.0 1.28637 0.00
    7 3 -9 0 4760.1962 4846.7716 0.0 1.28562 0.11
    6 6 3 0 42653.6204 43622.9136  0.0 1.28535 0.92
    5 8 -6 0 6748.5752 6944.9749 180.0 1.28525 0.16
    4 9 -5 0 0.1739 0.1800  0.0 1.28507 0.00
    5 8 2 0 283.9611 290.8791 180.0 1.28464 0.01
    0 10 4 0 245.6383 250.4619  0.0 1.28435 0.01
    0 2 11 0 554.4289 542.5585 180.0 1.28373 0.01
    3 9 -6 0 548.0764 502.0826 180.0 1.28252 0.01
    8 4 -6 0 13377.9463 12241.0492  0.0 1.28235 0.32
    1 7 8 0 2.4529 2.2514 180.0 1.28212 0.00
    2 10 -4 0 6694.7627 6009.1849 0.0 1.28182 0.17
    3 5 8 0 2105.8657 1945.9785  0.0 1.27975 0.04
    1 8 7 0 24752.3261 23199.7022 -180.0 1.27915 0.48
    7 6 -6 0 6545.5024 6222.6434 0.0 1.27868 0.15
    4 8 4 0 273.0485 257.8450 180.0 1.27827 0.01
    4 5 7 0 26.6190 24.9917 -180.0 1.27812 0.00
    6 8 -2 0 22.3018 20.8885 -180.0 1.27771 0.00
    3 10 -3 0 3860.4395 3587.1585  0.0 1.27753 0.10
    4 9 2 0 9170.9539 8520.2953 180.0 1.27752 0.21
    6 8 -3 0 29019.9836 26379.2855 180.0 1.27679 0.69
    2 7 -9 0 22171.4691 19977.6466 180.0 1.27548 0.44
    6 6 -8 0 3803.1614 3421.9341 180.0 1.27518 0.09
    6 0 6 0 1508.3797 1390.9943 180.0 1.27457 0.02
    4 3 8 0 1061.3840 983.9188  0.0 1.27444 0.02
    6 5 -9 0 381.4123 354.9411 180.0 1.27435 0.01
    1 4 10 0 6156.2945 5736.7566  0.0 1.27427 0.12
    0 5 10 0 12342.5719 11618.1752 180.0 1.27390 0.23
    7 5 2 0 2603.5550 2475.3051 -180.0 1.27390 0.06
    2 2 10 0 5769.2409 5450.7170 180.0 1.27372 0.12
    5 6 -9 0 6922.7055 6639.6923 0.0 1.27327 0.15
    3 4 -11 0 1563.5538 1492.7190 0.0 1.27272 0.03
    8 0 2 0 3554.2762 3422.6128 0.0 1.27270 0.04
    7 2 4 0 4447.9436 4251.4134 180.0 1.27240 0.10
    5 6 5 0 40478.0002 38464.4767 0.0 1.27222 0.81
    8 2 -8 0 5938.0956 5637.0632 -180.0 1.27205 0.14
    5 9 -2 0 29665.5082 28323.1182 0.0 1.27194 0.71
    2 4 -11 0 4.6025 4.3517 0.0 1.27180 0.00
    8 5 -3 0 20173.5995 19158.7725 -180.0 1.27174 0.47
    8 3 1 0 36328.8642 33812.7901  0.0 1.27067 0.84
    2 8 -8 0 10961.8579 10165.9827 -180.0 1.27052 0.23
    3 3 9 0 542.8367 500.0978 -180.0 1.27007 0.01
    7 4 3 0 9695.0302 8910.6816 180.0 1.26997 0.21
    8 4 0 0 696.6957 636.7446 180.0 1.26956 0.02
    3 10 1 0 7798.5596 7108.1352 180.0 1.26935 0.19
    6 1 6 0 2539.3789 2318.7170 180.0 1.26913 0.06
    9 1 -4 0 279.3510 255.0081 0.0 1.26901 0.01
    8 5 -4 0 423.4618 386.7152 180.0 1.26888 0.01
    6 8 -1 0 20573.7196 18859.4353 -180.0 1.26863 0.48
    3 7 -9 0 23828.7327 21775.0020 0.0 1.26840 0.49
    2 9 5 0 2818.0921 2574.3064 0.0 1.26829 0.06
    9 1 -3 0 61661.8845 56380.7846  0.0 1.26789 1.48
    8 1 2 0 20416.0493 18236.3642 -180.0 1.26729 0.47
    5 7 -8 0 12.4664 11.0680 0.0 1.26723 0.00
    5 9 -3 0 909.2350 798.7970 -180.0 1.26706 0.02
    5 9 -1 0 8797.6146 7637.2430 -180.0 1.26691 0.21
    5 7 4 0 1373.2757 1168.3124 180.0 1.26635 0.03
    6 4 5 0 1274.4041 1082.4092  0.0 1.26632 0.03
    6 8 -4 0 1061.9696 880.2190 180.0 1.26594 0.02
    1 7 -9 0 1098.8643 931.2245 -180.0 1.26537 0.02
    8 5 -2 0 7780.8061 6620.3887 -180.0 1.26471 0.18
    1 8 -8 0 7065.0218 6043.8703 -180.0 1.26444 0.14
    1 6 9 0 1158.0122 991.1871 180.0 1.26414 0.02
    6 7 2 0 1060.6252 890.5796 0.0 1.26339 0.02
    7 1 -10 0 31.3836 26.0516 0.0 1.26241 0.00
    2 5 9 0 6940.7941 5869.4356  0.0 1.26219 0.13
    3 9 4 0 9456.2326 7893.1453 -180.0 1.26214 0.20
    5 3 -11 0 9966.0272 8768.8655 0.0 1.26109 0.21
    2 10 3 0 681.5320 609.8096  0.0 1.26073 0.02
    9 1 -5 0 9356.4814 8505.5873 0.0 1.26033 0.22
    5 3 7 0 369.3990 341.5350 0.0 1.25979 0.01
    2 6 -10 0 3258.1676 3015.0702 180.0 1.25975 0.06
    1 10 4 0 572.5000 533.2978  0.0 1.25974 0.01
    3 8 -8 0 718.9822 670.3700  0.0 1.25962 0.02
    6 0 -11 0 13316.5139 12513.9870 180.0 1.25934 0.15
    5 5 -10 0 20171.9802 19142.3512 180.0 1.25870 0.43
    7 7 -3 0 6182.1365 5927.1240  0.0 1.25860 0.14
    5 5 6 0 3959.3889 3701.9986 180.0 1.25754 0.08
    7 6 1 0 7006.6986 6525.6382 -180.0 1.25724 0.15
    9 1 -2 0 12393.2123 11464.0370 180.0 1.25705 0.29
    3 6 -10 0 50.8186 46.6352 -180.0 1.25676 0.00
    4 4 -11 0 9163.1340 8388.9423 -180.0 1.25669 0.19
    0 3 11 0 1912.4586 1752.2218 180.0 1.25665 0.04
    8 5 -5 0 1441.7522 1306.5590 -180.0 1.25634 0.03
    1 9 6 0 499.2197 451.4548  0.0 1.25565 0.01
    7 7 -2 0 6194.3769 5557.7117 0.0 1.25561 0.14
    6 7 -7 0 6131.0797 5519.8364 -180.0 1.25547 0.14
    7 5 -8 0 44.5975 40.2618 0.0 1.25535 0.00
    3 10 -4 0 7398.5679 6675.7180  0.0 1.25497 0.18
    6 1 -11 0 34.6338 31.7287  0.0 1.25409 0.00
    1 4 -11 0 210.7944 193.5621  0.0 1.25404 0.00
    6 2 6 0 6725.1281 6277.8933 -180.0 1.25322 0.14
    6 4 -10 0 12504.7848 11710.6024 -180.0 1.25311 0.27
    9 2 -4 0 6845.0062 6418.2741 -180.0 1.25311 0.16
    2 0 -12 0 5814.6965 5470.5255 0.0 1.25275 0.06
    5 9 -4 0 26520.1756 25414.5240 0.0 1.25261 0.61
    5 9 0 0 266.0159 254.4503 0.0 1.25233 0.01
    3 1 -12 0 17288.1553 16305.6249 180.0 1.25225 0.35
    9 2 -3 0 10219.4332 9656.2983  0.0 1.25203 0.24
    7 7 -4 0 2606.2384 2468.4844 180.0 1.25199 0.06
    8 2 2 0 1696.2258 1568.8383 0.0 1.25144 0.04
    1 10 -5 0 663.8383 608.5567 0.0 1.25125 0.02
    6 8 0 0 787.3449 693.5556 0.0 1.25017 0.02
    8 4 -7 0 8135.2794 7236.2096 -180.0 1.25005 0.18
    8 5 -1 0 13909.8285 13030.3482 -180.0 1.24828 0.31
    7 4 -9 0 150.4071 142.4590  0.0 1.24801 0.00
    1 1 11 0 3597.0429 3403.9855 180.0 1.24798 0.07
    2 1 -12 0 3773.6700 3626.1777 180.0 1.24759 0.07
    2 3 10 0 21034.6399 20351.6635 180.0 1.24725 0.40
    4 9 -6 0 7403.1250 7333.3103 180.0 1.24685 0.17
    7 2 -10 0 51656.7365 50962.9288 180.0 1.24675 1.15
    1 6 -10 0 12.1176 11.9928  0.0 1.24623 0.00
    7 3 4 0 4495.6446 4515.8703 -180.0 1.24602 0.09
    6 8 -5 0 12774.2716 12928.3172 -180.0 1.24589 0.29
    4 0 -12 0 12136.9445 12152.3535 -180.0 1.24574 0.12
    2 10 -5 0 16765.7390 16952.2663 0.0 1.24572 0.38
    8 3 -8 0 7506.5017 7504.3012 180.0 1.24568 0.17
    2 9 -7 0 4713.4980 4721.2178 180.0 1.24557 0.10
    0 11 1 0 2691.0694 2756.8471 180.0 1.24547 0.07
    4 7 -9 0 14241.1806 14104.5020  0.0 1.24496 0.29
    9 2 -5 0 884.4251 870.7874 0.0 1.24475 0.02
    1 9 -7 0 18785.6220 17646.3237 -180.0 1.24356 0.38
    3 10 2 0 303.6077 282.3234 180.0 1.24340 0.01
    7 7 -1 0 4793.5466 4427.0715  0.0 1.24324 0.11
    7 6 -7 0 180.8725 166.1399 0.0 1.24291 0.00
    9 1 -6 0 6346.2056 5811.9603 0.0 1.24244 0.15
    8 0 -9 0 242.0742 221.9132 180.0 1.24222 0.00
    0 8 8 0 27279.4666 25104.9954 0.0 1.24208 0.50
    1 11 0 0 105.4452 94.8507 180.0 1.24207 0.00
    9 2 -2 0 3855.8097 3555.1625  0.0 1.24158 0.09
    5 8 -7 0 2342.8427 2169.8345 0.0 1.24143 0.05
    1 11 -1 0 7698.7716 7217.1954 0.0 1.24116 0.19
    5 8 3 0 4634.8936 4333.0581  0.0 1.24074 0.09
    4 1 -12 0 140.2790 131.1039 180.0 1.24066 0.00
    0 10 5 0 1119.9121 1047.3290 0.0 1.24055 0.02
    4 10 -2 0 8480.8948 7851.5245 180.0 1.23939 0.20
    0 7 9 0 125.3105 116.2815 -180.0 1.23925 0.00
    6 2 -11 0 5867.8149 5428.0204 -180.0 1.23873 0.13
    4 10 -1 0 43147.1017 39869.4078 0.0 1.23841 1.01
    4 9 3 0 3991.3987 3673.3613  0.0 1.23800 0.08
    4 4 8 0 28545.5055 26255.4325 0.0 1.23778 0.54
    4 6 -10 0 9968.0636 9139.8297  0.0 1.23762 0.20
    3 7 7 0 4887.9319 4472.7458 0.0 1.23727 0.09
    9 1 -1 0 31819.5792 28954.7776  0.0 1.23721 0.72
    8 1 -9 0 18694.5104 17053.8425 0.0 1.23718 0.42
    3 2 -12 0 23038.3990 20948.9515  0.0 1.23696 0.45
    7 7 -5 0 400.1746 356.9115  0.0 1.23625 0.01
    8 5 -6 0 17.5950 16.0602 0.0 1.23493 0.00
    8 4 1 0 227.4100 213.5437 180.0 1.23432 0.00
    1 11 1 0 1514.7045 1478.6057 0.0 1.23379 0.04
    3 4 9 0 23525.8675 22847.7107 180.0 1.23377 0.44
    4 8 -8 0 6193.9527 6281.0658 -180.0 1.23299 0.13
    1 2 11 0 2747.4903 2773.5067  0.0 1.23285 0.05
    3 8 6 0 102.0607 103.4413 -180.0 1.23281 0.00
    2 2 -12 0 15363.7539 15757.3775 0.0 1.23246 0.29
    0 11 2 0 13502.6663 14425.6348 -180.0 1.23167 0.32
    3 9 -7 0 18112.8096 19073.7098 0.0 1.23165 0.38
    4 10 -3 0 461.3264 498.7641  0.0 1.23123 0.01
    1 11 -2 0 5494.4183 5959.1971 -180.0 1.23111 0.13
    4 7 6 0 34.7929 35.6937 -180.0 1.23037 0.00
    5 9 -5 0 7205.2109 7099.4221 0.0 1.22956 0.16
    5 9 1 0 8790.6691 8487.8722 -180.0 1.22915 0.19
    6 6 4 0 315.8746 301.7446  0.0 1.22860 0.01
    4 10 0 0 4253.7606 3974.1566 180.0 1.22837 0.10
    6 3 6 0 4199.0528 4014.4718 180.0 1.22798 0.08
    9 3 -4 0 7773.8851 7398.4351 0.0 1.22788 0.17
    1 5 10 0 7786.6547 7555.8092 180.0 1.22771 0.14
    2 8 7 0 172.0879 166.6895 -180.0 1.22767 0.00
    9 2 -6 0 4352.7523 4209.5481 180.0 1.22750 0.10
    1 1 -12 0 13034.1450 12812.3054 -180.0 1.22720 0.24
    9 3 -3 0 995.7234 990.8022 -180.0 1.22686 0.02
    2 7 8 0 40823.1585 41081.5860 0.0 1.22670 0.70
    3 5 -11 0 14027.0425 14394.1199 180.0 1.22633 0.26
    8 3 2 0 19283.3680 19946.2695 180.0 1.22631 0.41
    0 9 7 0 5833.2905 6120.5051  0.0 1.22584 0.11
    4 2 -12 0 4610.3622 4865.6913 -180.0 1.22579 0.09
    5 4 -11 0 209.4288 222.8548 180.0 1.22554 0.00
    2 5 -11 0 1410.7387 1490.8373 -180.0 1.22551 0.03
    4 0 9 0 57669.6967 60876.0523  0.0 1.22543 0.58
    3 10 -5 0 44.9257 48.1323  0.0 1.22459 0.00
    5 4 7 0 221.6675 232.7668 0.0 1.22434 0.00
    7 5 3 0 5401.1777 5618.0563  0.0 1.22387 0.11
    6 8 1 0 5400.4366 5577.4241 -180.0 1.22354 0.11
    8 5 0 0 1472.2833 1519.1963 180.0 1.22350 0.03
    3 6 8 0 6070.1167 6249.1537 -180.0 1.22283 0.11
    9 2 -1 0 1.9395 1.9960  0.0 1.22245 0.00
    8 2 -9 0 115.6847 119.0196 -180.0 1.22243 0.00
    7 7 0 0 25267.9049 26002.0800  0.0 1.22229 0.53
    7 3 -10 0 67.4864 69.3746 0.0 1.22189 0.00
    0 4 11 0 8789.9421 9048.2242 0.0 1.22146 0.16
    4 6 7 0 15758.8593 16223.7869 180.0 1.22141 0.28
    2 11 -1 0 33526.9252 34406.7383 0.0 1.22135 0.80
    2 10 4 0 15752.1845 16261.9437 -180.0 1.22096 0.32
    4 8 5 0 34.2029 35.3865 180.0 1.22068 0.00
    6 5 5 0 305.1403 315.9188 -180.0 1.22060 0.01
    4 1 9 0 8.8485 9.1601 -180.0 1.22059 0.00
    9 3 -5 0 1533.5427 1597.5640 0.0 1.22001 0.03
    7 1 5 0 3869.7238 4088.4041 180.0 1.21936 0.08
    8 0 3 0 33071.1953 35107.3875  0.0 1.21927 0.35
    2 11 0 0 157.1048 170.4964  0.0 1.21868 0.00
    6 6 -9 0 20705.3186 22304.7921  0.0 1.21812 0.43
    6 7 3 0 1183.7249 1275.8676 -180.0 1.21804 0.02
    6 8 -6 0 5432.0826 5895.4156 0.0 1.21793 0.12
    0 6 10 0 10684.7962 11356.8877 180.0 1.21772 0.18
    7 6 2 0 1760.5336 1902.3286 -180.0 1.21772 0.04
    9 3 -2 0 4968.4112 5286.8505 0.0 1.21703 0.11
    1 11 2 0 10659.5469 11330.6209 0.0 1.21686 0.24
    9 1 -7 0 926.8470 950.7675  0.0 1.21648 0.02
    8 6 -3 0 250.2203 244.0592 0.0 1.21584 0.01
    2 11 -2 0 5378.8211 4977.8392 -180.0 1.21525 0.13
    1 10 5 0 2526.7392 2455.8279 0.0 1.21483 0.05
    8 1 3 0 20612.1223 20229.5243 0.0 1.21451 0.43
    4 10 -4 0 491.1629 481.5706 0.0 1.21447 0.01
    6 3 -11 0 144.3242 143.9308  0.0 1.21435 0.00
    5 1 -12 0 41941.5125 42386.1984  0.0 1.21413 0.84
    8 6 -4 0 11955.3346 12645.3468  0.0 1.21334 0.25
    5 1 8 0 4.5314 4.7336  0.0 1.21283 0.00
    2 4 10 0 1876.8682 1948.6365  0.0 1.21282 0.03
    1 2 -12 0 42309.3202 44135.9557 -180.0 1.21280 0.77
    3 3 -12 0 6670.5631 6979.3806 0.0 1.21267 0.12
    1 11 -3 0 126.7939 135.8362  0.0 1.21259 0.00
    7 7 -6 0 6018.8602 6306.6236 180.0 1.21236 0.13
    4 5 -11 0 20.1089 20.5354  0.0 1.21197 0.00
    7 4 4 0 8631.1739 8693.6842 180.0 1.21169 0.17
    3 1 10 0 984.7313 987.2221 0.0 1.21156 0.02
    8 4 -8 0 1834.4752 1819.3248  0.0 1.21138 0.04
    3 10 3 0 6686.6962 6502.4682 180.0 1.21030 0.14
    2 9 6 0 642.2024 629.5100 180.0 1.21029 0.01
    3 9 5 0 53267.4884 52476.0815 0.0 1.21004 0.98
    4 10 1 0 55925.3957 55228.8530 0.0 1.20990 1.21
    8 6 -2 0 2331.8196 2326.2949 -180.0 1.20969 0.05
    0 11 3 0 1357.5808 1357.7375 180.0 1.20967 0.03
    9 1 0 0 9084.6771 9098.9135 180.0 1.20962 0.20
    1 5 -11 0 1607.1297 1601.6800 -180.0 1.20959 0.03
    6 7 -8 0 966.3285 971.1606 -180.0 1.20938 0.02
    1 3 11 0 6091.3953 6109.4172 0.0 1.20880 0.11
    6 5 -10 0 4272.5445 4300.3154  0.0 1.20876 0.09
    2 3 -12 0 6461.0588 6478.2177 180.0 1.20844 0.12
    5 7 -9 0 102.2493 102.2046 -180.0 1.20775 0.00
    2 6 9 0 644.2228 645.4103  0.0 1.20749 0.01
    2 11 1 0 24358.9644 24422.6742 0.0 1.20743 0.56
    5 7 5 0 4162.4440 4199.3213 180.0 1.20685 0.07
    4 2 9 0 9439.9711 9510.8498  0.0 1.20642 0.18
    8 5 -7 0 2797.0906 2829.0111  0.0 1.20601 0.06
    1 8 8 0 4821.5325 4831.8919  0.0 1.20591 0.08
    1 10 -6 0 36.9608 36.8586  0.0 1.20554 0.00
    7 2 5 0 1092.3269 1075.0048 0.0 1.20523 0.02
    5 6 -10 0 36.1149 34.6029 0.0 1.20442 0.00
    7 5 -9 0 7128.6483 6806.1663 180.0 1.20418 0.15
    2 10 -6 0 9483.0536 9027.8658 180.0 1.20397 0.20
    9 3 -6 0 614.7064 586.2763 0.0 1.20376 0.01
    5 6 6 0 1580.3108 1507.0064 -180.0 1.20341 0.03
    4 9 -7 0 13009.2525 12375.5247  0.0 1.20332 0.27
    9 2 -7 0 7675.5017 7205.6021 180.0 1.20245 0.16
    8 6 -5 0 4287.1779 3994.6858 180.0 1.20235 0.09
    4 3 -12 0 5490.1417 5130.9134 -180.0 1.20214 0.10
    7 6 -8 0 1001.7105 936.1163  0.0 1.20149 0.02
    2 11 -3 0 4437.4182 4275.7227  0.0 1.20077 0.10
    8 2 3 0 10630.8367 10484.3744  0.0 1.20054 0.22
    2 8 -9 0 971.5638 967.4021 180.0 1.20038 0.02
    5 2 -12 0 14513.6555 14663.0126 0.0 1.20017 0.28
    1 7 9 0 10755.2270 10916.2878 180.0 1.19995 0.18
    5 9 -6 0 1854.5909 1961.7370  0.0 1.19929 0.04
    9 3 -1 0 838.3151 890.4038 -180.0 1.19900 0.02
    8 3 -9 0 43327.9225 45556.6805  0.0 1.19897 0.90
    5 2 8 0 15237.7491 15956.5384  0.0 1.19892 0.29
    5 9 2 0 13573.6122 14398.6290 -180.0 1.19879 0.27
    0 0 12 0 14014.3337 14715.3386 0.0 1.19782 0.13
    3 2 10 0 8889.1017 9310.1354 180.0 1.19770 0.16
    2 7 -10 0 28292.1181 28902.4265 0.0 1.19619 0.49
    9 2 0 0 22759.1726 23062.8925  0.0 1.19582 0.48
    8 6 -1 0 1596.2749 1558.8157 0.0 1.19528 0.03
    6 4 6 0 246.0859 238.8446 -180.0 1.19508 0.00
    9 4 -4 0 2232.1124 2147.4974 180.0 1.19498 0.05
    4 5 8 0 32.1863 31.2135 0.0 1.19498 0.00
    3 8 -9 0 8344.9668 7945.8960 0.0 1.19447 0.16
    1 9 7 0 8553.0707 8158.6868 180.0 1.19433 0.15
    9 4 -3 0 4038.5582 3820.2119  0.0 1.19405 0.08
    7 7 1 0 247.2001 233.7164  0.0 1.19404 0.00
    6 0 7 0 3519.8893 3358.6859 -180.0 1.19369 0.03
    3 7 -10 0 8150.0393 7783.6444  0.0 1.19364 0.15
    4 9 4 0 11.5003 10.9783 0.0 1.19361 0.00
    7 1 -11 0 117.3474 112.0406 180.0 1.19359 0.00
    8 4 2 0 4024.9838 3839.2386 0.0 1.19354 0.08
    5 8 -8 0 137.2004 131.0588 180.0 1.19350 0.00
    0 1 12 0 3369.0150 3229.8300 180.0 1.19330 0.06
    6 9 -2 0 3799.5883 3649.2461 180.0 1.19315 0.08
    5 8 4 0 13834.3597 13340.0938 180.0 1.19276 0.25
    0 10 6 0 15601.7733 15062.6732 0.0 1.19265 0.30
    6 9 -3 0 10.9712 10.7143 180.0 1.19241 0.00
    1 11 3 0 8800.2206 8565.2478 180.0 1.19232 0.19
    1 8 -9 0 375.5871 358.9050  0.0 1.19194 0.01
    8 5 1 0 427.6947 411.3166 -180.0 1.19187 0.01
    3 5 9 0 368.7362 345.9782 180.0 1.19137 0.01
    2 0 11 0 1302.8384 1218.2922  0.0 1.19128 0.01
    6 8 2 0 14648.5725 13220.9982 0.0 1.19029 0.28
    4 10 -5 0 15970.2285 14311.0558 -180.0 1.19013 0.34
    1 3 -12 0 734.5340 670.8025 -180.0 1.18988 0.01
    7 4 -10 0 38854.2987 35521.1331 180.0 1.18947 0.78
    6 1 7 0 7484.7499 6875.3004 180.0 1.18922 0.14
    2 11 2 0 0.7195 0.6639  0.0 1.18827 0.00
    3 11 -1 0 426.0656 392.2314 -180.0 1.18816 0.01
    3 10 -6 0 9745.9549 9006.7648  0.0 1.18810 0.20
    9 4 -5 0 731.4318 679.2353  0.0 1.18773 0.02
    8 0 -10 0 6797.1041 6319.6008 0.0 1.18769 0.07
    2 9 -8 0 608.1314 568.3983  0.0 1.18729 0.01
    2 1 11 0 2940.6371 2754.0761 0.0 1.18683 0.05
    1 11 -4 0 37.5685 35.5330  0.0 1.18670 0.00
    7 8 -3 0 17064.3744 16032.9909 180.0 1.18628 0.35
    3 11 -2 0 7817.3682 7195.6051 180.0 1.18576 0.17
    6 9 -1 0 3314.6743 3055.1695 0.0 1.18575 0.07
    9 4 -2 0 4313.6181 3930.5214 0.0 1.18498 0.09
    1 7 -10 0 8405.3353 7744.9796  0.0 1.18459 0.14
    4 10 2 0 721.0648 666.3229 0.0 1.18412 0.01
    9 1 -8 0 3918.3718 3635.0605 180.0 1.18397 0.08
    5 5 -11 0 15212.7341 14114.9019 0.0 1.18395 0.29
    4 3 9 0 1187.7852 1103.8463 -180.0 1.18385 0.02
    7 8 -2 0 29268.7098 27271.5694  0.0 1.18377 0.59
    6 8 -7 0 1050.2357 980.3087 -180.0 1.18366 0.02
    8 6 -6 0 31077.5312 29043.9069  0.0 1.18355 0.63
    6 9 -4 0 4621.1922 4329.9879  0.0 1.18355 0.09
    8 1 -10 0 160.8076 150.4230 -180.0 1.18329 0.00
    5 5 7 0 21496.9053 20077.4621  0.0 1.18287 0.37
    7 3 5 0 4731.1479 4425.4442 0.0 1.18273 0.09
    6 4 -11 0 4841.9562 4510.6089  0.0 1.18250 0.09
    3 11 0 0 256.0784 239.5323 -180.0 1.18248 0.01
    1 9 -8 0 12.8538 11.9291 0.0 1.18233 0.00
    7 7 -7 0 11216.8027 10264.1696 180.0 1.18174 0.22
    3 4 -12 0 19627.0944 17773.6676  0.0 1.18096 0.34
    0 11 4 0 3261.1333 2920.5280 180.0 1.18075 0.07
    7 8 -4 0 6482.4770 5794.4727 0.0 1.18074 0.13
    7 2 -11 0 16541.3627 14965.6673 0.0 1.18033 0.33
    0 5 11 0 7248.0865 6600.8439 -180.0 1.18027 0.12
    9 3 -7 0 254.5551 231.0475 -180.0 1.18010 0.01
    0 2 12 0 1250.8900 1140.8712  0.0 1.18004 0.02
    6 0 -12 0 2777.2352 2532.1806 180.0 1.17970 0.03
    5 10 -2 0 7532.3884 6846.3770 0.0 1.17967 0.16
    2 11 -4 0 4569.6126 4146.3631 180.0 1.17879 0.10
    3 9 -8 0 3462.5454 3200.9590 0.0 1.17838 0.07
    8 3 3 0 24337.9817 22419.9224  0.0 1.17830 0.47
    5 3 -12 0 311.1716 293.4083 -180.0 1.17795 0.01
    1 4 11 0 4530.4340 4402.4980  0.0 1.17738 0.08
    4 7 -10 0 12565.7028 12346.9460 -180.0 1.17720 0.23
    1 6 10 0 3502.0798 3430.2544  0.0 1.17719 0.06
    2 4 -12 0 504.2404 498.0206 180.0 1.17704 0.01
    5 3 8 0 3031.2901 3025.2681 -180.0 1.17677 0.05
    2 10 5 0 3020.5387 3027.7122 -180.0 1.17676 0.05
    6 2 7 0 38.2273 38.9130 -180.0 1.17610 0.00
    3 6 -11 0 13822.4656 14081.1702 0.0 1.17597 0.24
    9 1 1 0 822.4989 846.4903 -180.0 1.17585 0.02
    5 10 -3 0 17.8736 18.4283 -180.0 1.17578 0.00
    5 10 -1 0 30.0935 31.0146 -180.0 1.17566 0.00
    3 3 10 0 867.0740 883.8882 0.0 1.17561 0.02
    3 11 -3 0 5194.0917 5365.7000  0.0 1.17545 0.11
    6 1 -12 0 238.7332 245.2781  0.0 1.17538 0.00
    2 6 -11 0 116.3358 119.3304 180.0 1.17525 0.00
    4 8 -9 0 761.2303 787.1178 180.0 1.17484 0.01
    9 3 0 0 740.7014 788.5780 0.0 1.17384 0.01
    7 6 3 0 7454.3802 7880.4255 -180.0 1.17381 0.14
    2 2 11 0 375.0956 391.1728 -180.0 1.17379 0.01
    8 6 0 0 8430.4807 8969.0899 180.0 1.17348 0.16
    7 8 -1 0 16470.0101 17529.1150 180.0 1.17339 0.32
    9 4 -6 0 10169.5532 10570.6140 180.0 1.17272 0.20
    2 5 10 0 1088.0831 1120.9158 0.0 1.17248 0.02
    3 10 4 0 1377.1759 1413.7352 -180.0 1.17185 0.03
    7 5 4 0 24925.4420 25606.9390 180.0 1.17145 0.45
    4 4 -12 0 89.2593 91.5866  0.0 1.17123 0.00
    8 5 -8 0 7937.1847 8153.6820 0.0 1.17117 0.16
    9 2 -8 0 64.0727 65.6965 180.0 1.17102 0.00
    6 6 5 0 3165.6853 3244.4248  0.0 1.17092 0.06
    6 9 0 0 11881.9781 12210.4034 180.0 1.17064 0.23
    8 2 -10 0 2744.8938 2795.6996  0.0 1.17036 0.05
    0 8 9 0 155.6250 157.6216 -180.0 1.17003 0.00
    6 7 4 0 7563.5536 7647.6653 0.0 1.16943 0.13
    3 11 1 0 5118.5859 5197.0953 -180.0 1.16907 0.11
    3 8 7 0 2998.5317 2997.9300  0.0 1.16837 0.05
    9 4 -1 0 1641.6273 1658.4482 0.0 1.16832 0.03
    8 4 -9 0 20.1255 20.1972 -180.0 1.16829 0.00
    7 8 -5 0 88.0932 87.2178 0.0 1.16751 0.00
    6 9 -5 0 3047.5138 2956.3304 -180.0 1.16712 0.06
    1 10 6 0 6696.9557 6361.2733  0.0 1.16665 0.12
    3 7 8 0 439.5163 387.5492  0.0 1.16444 0.01
    8 0 4 0 3226.0672 2788.4413 180.0 1.16433 0.03
    5 10 -4 0 580.8997 498.5709 0.0 1.16421 0.01
    0 9 8 0 2503.8986 2193.4744 180.0 1.16399 0.04
    5 10 0 0 15692.5086 13529.9223  0.0 1.16398 0.31
    5 9 -7 0 1334.2748 1153.9240 0.0 1.16345 0.03
    4 6 -11 0 1880.7375 1643.0582 180.0 1.16329 0.03
    4 7 7 0 248.5348 218.6364 -180.0 1.16322 0.00
    9 2 1 0 620.2675 533.9359 -180.0 1.16316 0.01
    5 9 3 0 10748.3361 9403.2912 180.0 1.16288 0.19
    6 2 -12 0 848.6658 748.1138 -180.0 1.16271 0.02
    4 8 6 0 9459.0704 8439.7336 -180.0 1.16255 0.15
    2 11 3 0 6337.3966 5667.3693  0.0 1.16232 0.12
    1 11 4 0 23498.1545 21992.1097  0.0 1.16154 0.46
    1 6 -11 0 13850.2573 12984.0950 -180.0 1.16119 0.22
    6 6 -10 0 705.7113 666.5287 0.0 1.16045 0.01
    6 7 -9 0 2232.9864 2108.5506  0.0 1.16038 0.04
    8 1 4 0 472.9398 445.9024 -180.0 1.16018 0.01
    0 7 10 0 615.5095 578.5819 -180.0 1.16004 0.01
    7 7 2 0 311.0649 292.4369 0.0 1.16003 0.01
    1 4 -12 0 8856.1567 8315.8390 180.0 1.15988 0.14
    4 10 -6 0 1642.1365 1529.5056 180.0 1.15958 0.03
    2 8 8 0 0.2699 0.2531 -180.0 1.15945 0.00
    7 3 -11 0 3.5567 3.3230 0.0 1.15917 0.00
    0 3 12 0 15581.0965 14665.7211 180.0 1.15890 0.26
    2 10 -7 0 11420.9789 10787.4436  0.0 1.15855 0.21
    8 7 -3 0 3797.8764 3599.3274 -180.0 1.15840 0.07
    8 6 -7 0 558.1812 539.5372 -180.0 1.15802 0.01
    3 11 -4 0 26265.9582 25847.8086 180.0 1.15781 0.54
    3 1 -13 0 37752.4884 37273.6450  0.0 1.15698 0.65
    1 10 -7 0 10652.2035 10534.7674  0.0 1.15693 0.19
    4 9 -8 0 8636.2357 8540.0615 180.0 1.15650 0.16
    6 5 6 0 1161.1701 1141.6973 -180.0 1.15643 0.02
    7 6 -9 0 21206.4376 20912.7886 -180.0 1.15640 0.40
    3 9 6 0 2246.9620 2203.4975 -180.0 1.15634 0.04
    9 5 -4 0 12264.6579 12112.2898 0.0 1.15634 0.24
    8 7 -4 0 6.2176 6.1382 -180.0 1.15624 0.00
    7 8 0 0 6579.2478 6396.4699  0.0 1.15573 0.12
    9 5 -3 0 33131.6760 31913.7903 180.0 1.15549 0.64
    6 3 7 0 15788.6275 15034.9805 180.0 1.15517 0.28
    8 5 2 0 156.0231 147.5696 0.0 1.15503 0.00
    1 11 -5 0 20442.7173 19215.8636 -180.0 1.15488 0.40
    4 0 -13 0 20082.2077 18908.1639 -180.0 1.15483 0.18
    2 0 -13 0 1212.9169 1133.5249  0.0 1.15438 0.01
    4 4 9 0 16710.8331 15656.0353 180.0 1.15429 0.28
    7 4 5 0 3870.8517 3616.5119 -180.0 1.15325 0.07
    8 7 -2 0 115.5544 107.7699 -180.0 1.15308 0.00
    2 3 11 0 12251.3472 11611.1431  0.0 1.15298 0.20
    4 10 3 0 177.4769 170.6562 0.0 1.15244 0.00
    7 1 6 0 29491.4945 28443.6945  0.0 1.15239 0.54
    6 8 3 0 15.8457 15.4747  0.0 1.15214 0.00
    2 9 7 0 5652.4680 5516.5458 180.0 1.15211 0.09
    7 5 -10 0 291.0880 292.7524 0.0 1.15134 0.01
    2 7 9 0 20040.8862 20039.8718 180.0 1.15117 0.30
    9 4 -7 0 24009.2835 24315.4345 180.0 1.15082 0.46
    4 1 -13 0 1097.7099 1111.0932 -180.0 1.15078 0.02
    2 11 -5 0 298.3531 304.4251 -180.0 1.15052 0.01
    9 3 -8 0 314.4491 318.0516 0.0 1.15035 0.01
    2 1 -13 0 501.1169 505.7632 180.0 1.15033 0.01
    9 5 -5 0 6900.5083 6970.1356 180.0 1.14976 0.13
    8 3 -10 0 899.5585 905.9531  0.0 1.14973 0.02
    8 4 3 0 3830.4874 3846.9375 -180.0 1.14914 0.07
    1 1 12 0 22352.1731 22314.6763  0.0 1.14914 0.37
    5 4 -12 0 1712.2891 1713.0374  0.0 1.14882 0.03
    3 11 2 0 1969.6509 1978.8123 0.0 1.14870 0.04
    6 9 1 0 7.0243 7.0513 0.0 1.14868 0.00
    5 7 -10 0 13101.8723 13100.7955 180.0 1.14852 0.23
    4 6 8 0 3379.9592 3350.8435  0.0 1.14824 0.05
    8 2 4 0 3518.6155 3519.0347 180.0 1.14799 0.06
    5 4 8 0 3601.6539 3536.1606  0.0 1.14772 0.06
    10 0 -4 0 15.9060 15.7157  0.0 1.14768 0.00
    5 7 6 0 898.2642 880.6630 180.0 1.14764 0.01
    7 8 -6 0 44.8688 43.7243 -180.0 1.14733 0.00
    3 10 -7 0 25.0926 24.3939 0.0 1.14732 0.00
    9 5 -2 0 25532.0984 24786.8968 0.0 1.14727 0.49
    8 7 -5 0 10953.5728 10241.7283 -180.0 1.14672 0.21
    3 4 10 0 12243.6466 11487.0232 180.0 1.14665 0.20
    9 1 -9 0 156.3564 145.5891  0.0 1.14657 0.00
    0 11 5 0 7122.5149 6561.9736 180.0 1.14645 0.13
    4 9 5 0 211.3977 194.7992 -180.0 1.14632 0.00
    0 12 0 0 1694.2963 1505.7485  0.0 1.14599 0.02
    7 7 -8 0 348.7154 315.7478 180.0 1.14597 0.01
    5 10 -5 0 1735.5854 1547.2370 -180.0 1.14563 0.03
    4 11 -2 0 105.7255 93.6653 -180.0 1.14553 0.00
    8 6 1 0 1628.5285 1458.7367 180.0 1.14548 0.03
    5 10 1 0 913.9498 817.9707 -180.0 1.14530 0.02
    3 6 9 0 3890.6132 3551.1789 -180.0 1.14505 0.06
    6 5 -11 0 1.1940 1.0808 180.0 1.14502 0.00
    9 4 0 0 26261.4425 23594.7427  0.0 1.14500 0.50
    3 2 -13 0 2872.9574 2611.4026  0.0 1.14489 0.05
    6 8 -8 0 15248.8473 13812.2863 0.0 1.14479 0.28
    4 11 -1 0 16163.4098 14538.3419 180.0 1.14476 0.33
    10 0 -5 0 18.7168 17.2547 -180.0 1.14414 0.00
    6 9 -6 0 7167.8837 6623.6379  0.0 1.14404 0.14
    10 0 -3 0 9284.5908 8598.9880 -180.0 1.14393 0.09
    10 1 -4 0 12155.8687 11293.3761 0.0 1.14370 0.24
    3 5 -12 0 28580.6452 26578.7085  0.0 1.14362 0.47
    5 8 -9 0 117.1947 109.0989 180.0 1.14341 0.00
    9 3 1 0 2344.4542 2187.1109 -180.0 1.14290 0.04
    5 8 5 0 42424.1996 39849.2941 0.0 1.14265 0.69
    0 10 7 0 229.1349 215.3554 180.0 1.14261 0.00
    6 3 -12 0 6737.4894 6346.7436  0.0 1.14247 0.12
    0 12 1 0 1372.8862 1297.3931 180.0 1.14236 0.03
    8 7 -1 0 20257.2393 19566.6408 -180.0 1.14059 0.38
    7 2 6 0 15992.0556 15429.7679 -180.0 1.14044 0.28
    1 5 11 0 9549.1622 9176.9176 0.0 1.14036 0.15
    10 1 -5 0 3141.5527 3036.9954 -180.0 1.14021 0.06
    2 5 -12 0 111.2111 107.1681 180.0 1.14006 0.00
    10 1 -3 0 398.6452 386.5018 -180.0 1.13999 0.01
    1 12 0 0 11316.1559 11068.0779 180.0 1.13974 0.24
    4 11 -3 0 15374.5696 14855.0946 180.0 1.13908 0.31
    1 12 -1 0 42.3393 40.9005 -180.0 1.13903 0.00
    4 2 -13 0 13143.0447 12501.1810 -180.0 1.13887 0.22
    5 6 -11 0 8836.0661 8297.6259 0.0 1.13845 0.15
    2 2 -13 0 73.3198 68.8647 180.0 1.13844 0.00
    9 1 2 0 7628.4271 7028.4734 -180.0 1.13757 0.14
    5 6 7 0 15961.3651 14718.7914 0.0 1.13749 0.25
    1 2 12 0 25.9268 23.8346 -180.0 1.13729 0.00
    4 0 10 0 2114.1481 1934.3981 180.0 1.13707 0.02
    4 11 0 0 1422.3238 1282.3960 0.0 1.13682 0.03
    1 8 9 0 1161.3987 1056.0261 0.0 1.13679 0.02
    9 5 -6 0 117.0125 103.7522 180.0 1.13613 0.00
    0 6 11 0 1853.3263 1689.6539  0.0 1.13518 0.03
    9 2 -9 0 14821.0411 13622.9072 180.0 1.13479 0.28
    4 5 -12 0 11736.3892 10798.7842 180.0 1.13477 0.20
    1 9 8 0 4619.1398 4408.7843 -180.0 1.13406 0.07
    3 11 -5 0 7927.1610 7742.7774  0.0 1.13382 0.15
    2 8 -10 0 13842.0463 13509.4557 180.0 1.13359 0.22
    10 0 -6 0 3780.9923 3712.6412 -180.0 1.13353 0.04
    1 12 1 0 2.2666 2.2819 -180.0 1.13333 0.00
    4 1 10 0 16379.0089 16142.4329 0.0 1.13321 0.28
    10 0 -2 0 11850.3345 11889.9604 180.0 1.13311 0.11
    8 0 -11 0 4607.6773 4618.6441 0.0 1.13267 0.04
    5 1 -13 0 275.2158 276.8566 0.0 1.13231 0.00
    9 5 -1 0 34119.9863 34581.4625 180.0 1.13212 0.63
    8 5 -9 0 7772.9885 7807.7574  0.0 1.13210 0.14
    10 2 -4 0 51.4719 51.7970 -180.0 1.13202 0.00
    7 8 1 0 779.4946 782.2295  0.0 1.13176 0.01
    0 12 2 0 1589.2744 1603.2463 -180.0 1.13169 0.03
    1 1 -13 0 17552.4912 17321.2940 180.0 1.13147 0.28
    3 8 -10 0 11663.8791 11516.1256 180.0 1.13142 0.19
    7 4 -11 0 672.5482 664.3239  0.0 1.13138 0.01
    1 12 -2 0 50017.1826 49535.7067 180.0 1.13126 1.03
    5 1 9 0 15522.8382 15201.7967 -180.0 1.13116 0.27
    0 4 12 0 366.8840 358.7823 180.0 1.13113 0.01
    2 11 4 0 2529.6030 2465.9050 180.0 1.13094 0.05
    8 7 -6 0 13551.5773 13030.3115 0.0 1.13038 0.25
    2 10 6 0 0.0708 0.0680 -180.0 1.12999 0.00
    3 10 5 0 382.4459 367.2203 0.0 1.12979 0.01
    10 1 -6 0 16082.6708 15441.2294 0.0 1.12970 0.31
    2 9 -9 0 4744.9867 4550.7254 180.0 1.12946 0.08
    10 1 -2 0 0.7041 0.6761 -180.0 1.12928 0.00
    8 1 -11 0 1376.2057 1312.3418  0.0 1.12884 0.03
    10 2 -5 0 2.8527 2.7109  0.0 1.12863 0.00
    8 3 4 0 1328.2714 1259.0916 0.0 1.12850 0.02
    10 2 -3 0 10189.0144 9643.4623 -180.0 1.12842 0.19
    2 6 10 0 21717.5111 20536.9978  0.0 1.12824 0.32
    7 1 -12 0 2657.8210 2501.3686  0.0 1.12792 0.05
    6 4 7 0 44.9343 42.2333  0.0 1.12765 0.00
    7 6 4 0 458.8121 430.4456 -180.0 1.12732 0.01
    8 6 -8 0 2042.0555 1916.4092  0.0 1.12708 0.04
    9 2 2 0 3326.5517 3105.7562  0.0 1.12607 0.06
    1 11 5 0 5463.3389 5088.1245 180.0 1.12606 0.10
    4 11 -4 0 176.1994 163.0611 0.0 1.12577 0.00
    2 4 11 0 10709.8574 9862.1988 -180.0 1.12562 0.17
    3 3 -13 0 552.4824 507.3932 -180.0 1.12555 0.01
    1 7 10 0 10071.2390 9111.7407 180.0 1.12483 0.15
    3 9 -9 0 14385.3804 12861.6504  0.0 1.12453 0.24
    1 5 -12 0 1916.1198 1718.7628  0.0 1.12444 0.03
    4 10 -7 0 6989.1595 6188.6898 -180.0 1.12432 0.13
    3 7 -11 0 6.4582 5.7299 0.0 1.12377 0.00
    5 9 -8 0 3621.0013 3181.7071  0.0 1.12372 0.06
    1 8 -10 0 44.0746 39.2196  0.0 1.12371 0.00
    2 12 -1 0 1505.4116 1299.1465 180.0 1.12366 0.03
    9 4 -8 0 49.6952 44.1111 -180.0 1.12317 0.00
    2 7 -11 0 10671.3550 9536.3437 -180.0 1.12314 0.16
    5 9 4 0 821.3976 730.2483 -180.0 1.12310 0.01
    8 4 -10 0 679.7399 614.9495 -180.0 1.12259 0.01
    3 11 3 0 132.1382 119.8854  0.0 1.12245 0.00
    1 9 -9 0 1991.8390 1819.7703 0.0 1.12242 0.03
    4 11 1 0 5172.0985 4771.9656 -180.0 1.12213 0.10
    7 7 3 0 0.4622 0.4324  0.0 1.12188 0.00
    3 1 11 0 3367.4018 3148.4776 0.0 1.12186 0.06
    4 2 10 0 0.0032 0.0030 180.0 1.12184 0.00
    8 7 0 0 12845.6259 12204.1220  0.0 1.12159 0.23
    2 12 0 0 102.8990 98.4491 180.0 1.12159 0.00
    7 3 6 0 1609.3462 1535.5991  0.0 1.12132 0.03
    7 8 -7 0 75.0247 71.9216 180.0 1.12127 0.00
    6 9 2 0 173.9196 167.1712 180.0 1.12104 0.00
    5 10 -6 0 78.0182 75.2122 180.0 1.12102 0.00
    5 2 -13 0 32404.6580 31102.4669 -180.0 1.12097 0.55
    5 10 2 0 6484.0806 6246.9344 0.0 1.12062 0.11
    1 12 2 0 1486.3539 1437.5284 180.0 1.12017 0.03
    1 2 -13 0 35167.2984 33978.3259  0.0 1.12015 0.55
    5 2 9 0 196.5438 190.6265 -180.0 1.11985 0.00
    4 3 -13 0 1809.3034 1756.8803 180.0 1.11984 0.03
    6 0 8 0 4348.3811 4233.3795  0.0 1.11962 0.04
    2 3 -13 0 8713.0753 8503.0382 180.0 1.11943 0.14
    6 7 5 0 2349.0853 2296.6749 -180.0 1.11936 0.04
    4 5 9 0 1813.0420 1768.9340 0.0 1.11935 0.03
    2 12 -2 0 7339.0743 7307.1297 0.0 1.11891 0.15
    1 11 -6 0 2912.7578 2876.6714  0.0 1.11865 0.05
    10 2 -6 0 523.1928 514.9218 180.0 1.11843 0.01
    7 5 5 0 17770.4419 17485.8520 0.0 1.11840 0.29
    1 3 12 0 3355.0477 3286.6871 -180.0 1.11833 0.05
    10 2 -2 0 2328.9789 2275.3555 -180.0 1.11803 0.04
    7 9 -3 0 474.6037 457.4529 -180.0 1.11769 0.01
    8 2 -11 0 1332.4296 1295.2466 0.0 1.11760 0.02
    2 11 -6 0 21907.3511 21221.2162 180.0 1.11739 0.40
    4 8 -10 0 567.9752 552.8428 -180.0 1.11739 0.01
    1 10 7 0 3739.0428 3682.4754 0.0 1.11697 0.06
    1 12 -3 0 5198.4180 5161.8846 0.0 1.11683 0.10
    7 2 -12 0 48285.7399 48034.4335 180.0 1.11671 0.85
    10 0 -7 0 28894.3288 28989.0903  0.0 1.11641 0.27
    4 10 4 0 21.7525 21.8750 0.0 1.11638 0.00
    9 4 1 0 1209.1427 1230.6796 0.0 1.11624 0.02
    9 5 -7 0 490.8721 495.9742 180.0 1.11618 0.01
    6 10 -2 0 2430.6030 2491.2334 -180.0 1.11601 0.04
    9 3 -9 0 2563.1624 2585.5109 -180.0 1.11596 0.05
    6 1 8 0 2163.9517 2178.4486 0.0 1.11593 0.04
    6 4 -12 0 142.7860 144.2034 -180.0 1.11584 0.00
    10 0 -1 0 8.0855 8.2351 180.0 1.11580 0.00
    7 9 -2 0 11445.4891 11630.5615 0.0 1.11559 0.21
    6 9 -7 0 624.1189 630.6663  0.0 1.11549 0.01
    6 10 -3 0 3453.7244 3492.5900 180.0 1.11540 0.06
    8 5 3 0 2093.5170 2078.5637  0.0 1.11465 0.04
    0 12 3 0 1689.4802 1679.2803 0.0 1.11455 0.03
    5 5 -12 0 14454.5256 14295.6523 180.0 1.11436 0.24
    6 6 6 0 4159.4438 4085.9945  0.0 1.11392 0.06
    9 6 -4 0 2414.4599 2378.9663 0.0 1.11384 0.04
    5 5 8 0 5692.8915 5513.5301 -180.0 1.11336 0.09
    10 3 -4 0 26488.8895 25735.5523  0.0 1.11331 0.49
    9 6 -3 0 9.1656 8.8312  0.0 1.11308 0.00
    7 9 -4 0 8196.5124 7903.5807 0.0 1.11305 0.15
    2 12 1 0 895.6918 849.4912  0.0 1.11280 0.02
    10 1 -7 0 5871.6031 5548.0657 -180.0 1.11275 0.11
    4 7 -11 0 3609.4175 3400.3141 -180.0 1.11269 0.06
    8 6 2 0 134.1211 125.8779 180.0 1.11267 0.00
    3 5 10 0 13.2356 12.3626 -180.0 1.11238 0.00
    10 1 -1 0 54.5418 49.2575 0.0 1.11215 0.00
    2 10 -8 0 22483.7125 20803.0358 -180.0 1.11121 0.37
    9 5 0 0 13191.5699 12375.0404  0.0 1.11087 0.23
    1 7 -11 0 1765.0871 1663.0628 0.0 1.11085 0.03
    3 2 11 0 1368.2734 1290.9126 0.0 1.11083 0.02
    6 8 4 0 16541.4403 15628.1970 0.0 1.11074 0.26
    6 7 -10 0 6725.0341 6471.9365 -180.0 1.11020 0.11
    10 3 -5 0 4630.0941 4470.2597 -180.0 1.11009 0.08
    6 10 -1 0 8992.4874 8747.1160 180.0 1.10994 0.16
    10 3 -3 0 79.4795 77.1808 0.0 1.10989 0.00
    8 0 5 0 2611.2646 2547.9723  0.0 1.10954 0.02
    7 6 -10 0 884.8535 863.3950 0.0 1.10936 0.02
    0 11 6 0 490.9278 482.3237 180.0 1.10833 0.01
    6 10 -4 0 3186.8351 3162.7901 -180.0 1.10814 0.06
    4 9 -9 0 1002.5728 988.5130  0.0 1.10810 0.02
    8 7 -7 0 13790.2969 13630.9121 180.0 1.10807 0.24
    9 6 -5 0 5809.5971 5754.8561 -180.0 1.10795 0.10
    9 3 2 0 733.3232 729.6330 -180.0 1.10765 0.01
    2 12 -3 0 3001.2100 3009.2679 180.0 1.10758 0.06
    1 10 -8 0 224.3827 217.7643 -180.0 1.10713 0.00
    7 9 -1 0 3631.9436 3496.3890 0.0 1.10689 0.06
    6 0 -13 0 267.1650 256.5653 180.0 1.10686 0.00
    7 7 -9 0 19714.8907 18744.9608 180.0 1.10665 0.34
    3 8 8 0 4722.0659 4470.8919 -180.0 1.10646 0.07
    4 11 -5 0 19667.4830 18313.2320 -180.0 1.10630 0.36
    8 1 5 0 2358.3331 2175.5257  0.0 1.10595 0.04
    9 1 -10 0 41485.8480 38431.2023 180.0 1.10589 0.75
    9 6 -2 0 3194.4383 2914.6714 0.0 1.10572 0.06
    0 0 13 0 4374.5655 4051.2237 0.0 1.10568 0.03
    4 8 7 0 2297.2748 2117.0524 180.0 1.10542 0.03
    6 2 8 0 189.1177 173.3875  0.0 1.10507 0.00
    3 11 -6 0 19.8178 17.9601 180.0 1.10468 0.00
    0 9 9 0 63.2534 60.2191 -180.0 1.10407 0.00
    3 10 -8 0 102.1631 97.7753  0.0 1.10390 0.00
    6 6 -11 0 886.5239 860.1829  0.0 1.10371 0.01
    4 3 10 0 39887.1454 38993.3265  0.0 1.10363 0.62
    6 1 -13 0 4242.5616 4240.4710  0.0 1.10329 0.07
    6 8 -9 0 574.6025 588.8927  0.0 1.10297 0.01
    8 4 4 0 5618.3002 5833.0237 0.0 1.10281 0.09
    5 3 -13 0 1810.2264 1871.7371 0.0 1.10280 0.03
    0 8 10 0 8409.4847 8688.3480 0.0 1.10268 0.12
    7 8 2 0 3782.9835 3962.7480 -180.0 1.10268 0.06
    3 9 7 0 36351.3295 37644.6157 0.0 1.10267 0.53
    3 6 -12 0 1332.6223 1398.0115  0.0 1.10245 0.02
    0 1 13 0 10.9710 11.5963 180.0 1.10212 0.00
    1 3 -13 0 919.7684 975.7597 -180.0 1.10202 0.01
    10 2 -7 0 3914.7023 4190.4814  0.0 1.10198 0.07
    7 9 -5 0 21708.5078 23637.5257 -180.0 1.10195 0.38
    2 0 12 0 26379.1132 28007.6178 -180.0 1.10180 0.21
    5 3 9 0 533.0332 568.1047 -180.0 1.10173 0.01
    4 11 2 0 13410.9628 14561.9991 0.0 1.10147 0.24
    10 2 -1 0 1803.4845 1959.8455 -180.0 1.10139 0.03
    8 8 -3 0 4415.1386 4793.0402 0.0 1.10128 0.08
    1 12 3 0 9767.1714 10587.4187  0.0 1.10094 0.18
    10 3 -6 0 49104.7624 52891.2813  0.0 1.10038 0.88
    3 4 -13 0 514.7679 550.3585 0.0 1.10006 0.01
    10 3 -2 0 66.9893 72.4880 -180.0 1.10000 0.00
    8 3 -11 0 4976.7264 5290.1835  0.0 1.09960 0.09
    1 6 11 0 828.1897 870.5596 0.0 1.09954 0.01
    4 7 8 0 123.1585 129.5754 180.0 1.09950 0.00
    8 8 -4 0 2103.9528 2246.9982  0.0 1.09942 0.04
    2 6 -12 0 3845.3212 4025.7710 180.0 1.09926 0.06
    7 3 -12 0 1382.6421 1424.2270 -180.0 1.09874 0.02
    7 5 -11 0 785.2987 796.2206 0.0 1.09842 0.01
    2 1 12 0 1390.2352 1395.4522 180.0 1.09828 0.02
    0 5 12 0 4601.2205 4598.7101 180.0 1.09819 0.07
    5 11 -2 0 11190.5940 11027.6330  0.0 1.09789 0.20
    4 9 6 0 4373.8501 4280.6458  0.0 1.09778 0.06
    2 12 2 0 1925.4714 1875.1547 180.0 1.09775 0.04
    3 12 -1 0 5887.3628 5683.4669 -180.0 1.09766 0.11
    6 10 0 0 4725.0795 4521.9595  0.0 1.09752 0.08
    8 7 1 0 21862.4527 20393.1005 -180.0 1.09707 0.37
    8 8 -2 0 3060.4302 2809.9797 180.0 1.09670 0.05
    3 7 9 0 1826.7923 1719.9188 0.0 1.09669 0.03
    1 12 -4 0 32158.6746 29389.7017 -180.0 1.09651 0.59
    9 1 3 0 5241.8797 4805.9073 -180.0 1.09636 0.09
    7 4 6 0 6358.9169 5917.6535 180.0 1.09611 0.10
    3 12 -2 0 4639.5676 4266.9175 0.0 1.09577 0.09
    9 6 -6 0 331.9855 310.1220 180.0 1.09574 0.01
    2 11 5 0 255.2553 240.6800  0.0 1.09554 0.00
    8 2 5 0 1830.6647 1733.9421  0.0 1.09537 0.03
    9 2 -10 0 1208.4189 1150.9903 0.0 1.09532 0.02
    2 9 8 0 3418.3415 3281.2276  0.0 1.09517 0.05
    2 8 9 0 7974.5753 7685.6068 0.0 1.09506 0.11
    6 5 7 0 5860.2908 5653.4794 180.0 1.09501 0.09
    5 11 -3 0 348.1186 340.6822 180.0 1.09475 0.01
    4 4 -13 0 2201.1415 2147.4889 0.0 1.09472 0.03
    5 11 -1 0 7109.4017 6995.3176 180.0 1.09465 0.13
    6 10 -5 0 8301.7333 8175.0819 -180.0 1.09462 0.15
    4 6 -12 0 1121.0418 1101.2124  0.0 1.09452 0.02
    2 4 -13 0 349.6310 344.7396 180.0 1.09433 0.01
    10 0 -8 0 16157.5483 16059.3478 -180.0 1.09365 0.14
    1 4 12 0 8606.5433 8532.2056 0.0 1.09331 0.12
    3 12 0 0 100.7480 99.7809 180.0 1.09318 0.00
    2 5 11 0 1917.6507 1901.3535 -180.0 1.09314 0.03
    3 3 11 0 355.8113 352.8290 180.0 1.09314 0.01
    10 0 0 0 19051.7450 18896.4216 -180.0 1.09289 0.17
    6 2 -13 0 402.0038 399.6295 180.0 1.09279 0.01
    5 8 -10 0 64.9874 64.6170 0.0 1.09277 0.00
    9 6 -1 0 6752.1301 6825.2822 0.0 1.09214 0.12
    8 6 -9 0 835.4197 841.2585 0.0 1.09213 0.01
    0 10 8 0 39249.5619 39430.2761 0.0 1.09203 0.59
    7 9 0 0 4134.3230 4195.8448  0.0 1.09203 0.07
    5 8 6 0 22919.1177 23023.3302 180.0 1.09202 0.33
    0 12 4 0 6950.4643 7094.5190 -180.0 1.09181 0.12
    0 2 13 0 7119.0691 7138.6158 0.0 1.09165 0.11
    5 10 -7 0 9838.0591 10032.5317 180.0 1.09159 0.17
    3 11 4 0 1518.9824 1538.4211 180.0 1.09157 0.02
    8 8 -5 0 19574.3586 19769.8044 0.0 1.09123 0.34
    5 10 3 0 726.7481 727.0764 -180.0 1.09112 0.01
    9 4 -9 0 13827.9288 13777.3969 180.0 1.09109 0.24
    9 5 -8 0 1294.7114 1280.3782  0.0 1.09090 0.02
    5 7 -11 0 260.6156 257.4443 -180.0 1.09089 0.00
    7 8 -8 0 78.5186 76.3946  0.0 1.09058 0.00
    8 5 -10 0 1933.4302 1864.0450 0.0 1.09037 0.03
    2 12 -4 0 4922.5109 4690.5507 0.0 1.09026 0.09
    10 1 -8 0 3791.9061 3637.1247 0.0 1.09021 0.07
    5 7 7 0 7472.3413 7146.1805  0.0 1.09005 0.11
    10 1 0 0 224.2122 210.4361 180.0 1.08946 0.00
    7 1 7 0 747.7221 704.7762 0.0 1.08906 0.01
    6 9 3 0 5227.6178 4921.6242 180.0 1.08899 0.08
    10 4 -4 0 410.0999 386.2278 -180.0 1.08862 0.01
    0 7 11 0 6818.9286 6438.2010 -180.0 1.08801 0.09
    2 2 12 0 8978.9869 8475.6610 180.0 1.08792 0.14
    6 3 8 0 768.4837 724.2234 0.0 1.08765 0.01
    3 12 -3 0 1497.0336 1412.8641  0.0 1.08761 0.03
    1 11 6 0 4.4352 4.1678  0.0 1.08737 0.00
    9 2 3 0 3214.9878 2984.4686 0.0 1.08605 0.05
    8 8 -1 0 1027.0079 951.3766 -180.0 1.08593 0.02
    4 10 -8 0 12317.3114 11400.1960 -180.0 1.08584 0.20
    3 10 6 0 429.1154 397.1027 180.0 1.08571 0.01
    10 4 -5 0 866.8146 799.3879 -180.0 1.08561 0.02
    10 4 -3 0 568.1876 521.9692 0.0 1.08542 0.01
    5 11 -4 0 2040.8194 1869.3408 0.0 1.08539 0.04
    1 6 -12 0 5983.1806 5510.4194 0.0 1.08524 0.08
    5 11 0 0 1265.4495 1156.0572  0.0 1.08521 0.02
    7 9 -6 0 106.0107 96.4525 0.0 1.08493 0.00
    10 3 -7 0 4298.5433 3916.8500 180.0 1.08470 0.07
    9 5 1 0 2120.9314 1918.7764 -180.0 1.08454 0.04
    6 5 -12 0 4065.0581 3685.2992 0.0 1.08418 0.07
    10 3 -1 0 41.9433 37.7416 180.0 1.08415 0.00
    9 4 2 0 1123.8837 1022.5324  0.0 1.08333 0.02
    6 9 -8 0 584.9390 541.8737 -180.0 1.08279 0.01
    3 12 1 0 3810.8661 3543.1902 180.0 1.08255 0.07
    2 10 7 0 2970.3765 2783.2137 -180.0 1.08220 0.04
    2 7 10 0 20919.0011 19767.6823 0.0 1.08189 0.28
    4 11 -6 0 6274.9702 5883.6903 0.0 1.08163 0.11
    5 9 -9 0 12071.4666 11395.5666 -180.0 1.08162 0.20
    7 7 4 0 1841.1378 1787.2959 180.0 1.08109 0.03
    5 9 5 0 4894.5927 4781.3309 180.0 1.08098 0.07
    8 7 -8 0 31583.2311 31067.3641 0.0 1.08087 0.53
    2 11 -7 0 41.6977 41.1892 180.0 1.08080 0.00
    4 6 9 0 24651.5599 24399.7828 180.0 1.08066 0.35
    10 2 -8 0 331.6993 336.3511 0.0 1.08007 0.01
    7 6 5 0 8870.9857 9064.8886 -180.0 1.07981 0.13
    4 4 10 0 9002.6507 9193.7684 0.0 1.07956 0.13
    1 11 -7 0 10451.8024 10774.3688 -180.0 1.07948 0.17
    6 10 1 0 19439.6582 20210.3720 180.0 1.07937 0.32
    10 2 0 0 6588.3280 6867.6214 180.0 1.07934 0.11
    7 2 7 0 16156.3532 16780.1037 0.0 1.07895 0.26
    5 4 -13 0 11269.3388 11713.5216 180.0 1.07879 0.18
    8 0 -12 0 939.2971 973.9336  0.0 1.07852 0.01
    8 3 5 0 6881.6890 7154.5180  0.0 1.07840 0.11
    9 3 -10 0 638.0067 658.5598 0.0 1.07835 0.01
    1 4 -13 0 12577.5728 12794.4200  0.0 1.07805 0.18
    9 6 -7 0 6825.9377 6908.8426 -180.0 1.07781 0.11
    5 4 9 0 1283.6400 1291.4997 0.0 1.07779 0.02
    4 10 5 0 610.1799 601.4442 -180.0 1.07740 0.01
    2 12 3 0 857.8766 827.6175  0.0 1.07719 0.01
    8 8 -6 0 1987.0202 1910.2519  0.0 1.07712 0.03
    1 12 4 0 3288.8535 3106.2254 -180.0 1.07657 0.06
    10 4 -6 0 2714.1393 2584.4849 0.0 1.07652 0.05
    8 6 3 0 17203.5463 16323.3676 180.0 1.07643 0.27
    5 6 -12 0 3324.3289 3193.2742 -180.0 1.07617 0.05
    10 4 -2 0 1047.0621 995.6419  0.0 1.07616 0.02
    1 9 9 0 13467.8252 13086.7990 180.0 1.07600 0.18
    6 3 -13 0 22865.0685 22090.4071  0.0 1.07594 0.37
    4 11 3 0 0.1438 0.1390 -180.0 1.07584 0.00
    8 4 -11 0 44.4988 43.2731 0.0 1.07579 0.00
    6 10 -6 0 17814.9288 17440.1015  0.0 1.07551 0.30
    5 6 8 0 691.4315 690.0979 180.0 1.07527 0.01
    4 0 -14 0 499.8377 499.2647 180.0 1.07522 0.00
    8 1 -12 0 446.1180 445.6947 0.0 1.07522 0.01
    7 4 -12 0 20509.4675 20751.3081 180.0 1.07499 0.33
    0 3 13 0 1641.3428 1669.2016 180.0 1.07485 0.02
    3 1 -14 0 1323.8578 1368.2365 180.0 1.07454 0.02
    3 6 10 0 2537.0103 2622.6909 -180.0 1.07438 0.03
    3 12 -4 0 5311.6774 5718.8204  0.0 1.07359 0.09
    2 9 -10 0 4001.4449 4199.3718  0.0 1.07329 0.06
    9 6 0 0 2304.8700 2429.1665  0.0 1.07303 0.04
    1 8 10 0 965.4917 979.5507 -180.0 1.07231 0.01
    8 5 4 0 12290.7366 12282.7294 0.0 1.07221 0.19
    4 1 -14 0 1098.0357 1094.7474 0.0 1.07195 0.02
    7 9 1 0 6155.3229 6056.1088 0.0 1.07174 0.10
    3 11 -7 0 1212.6786 1198.1304  0.0 1.07167 0.02
    3 9 -10 0 605.0592 609.1253 180.0 1.07145 0.01
    3 8 -11 0 6794.8278 6867.7075 0.0 1.07139 0.10
    2 3 12 0 4384.1145 4474.4156 180.0 1.07129 0.06
    1 12 -5 0 12651.9891 12736.8548  0.0 1.07126 0.22
    2 8 -11 0 2965.7059 3089.9361 -180.0 1.07084 0.04
    5 11 -5 0 4695.4003 5139.8545 0.0 1.07029 0.08
    2 0 -14 0 6396.6499 6992.5669 180.0 1.07007 0.05
    5 11 1 0 4057.4752 4534.1532 -180.0 1.07002 0.07
    7 8 3 0 143.6008 161.3549  0.0 1.06975 0.00
    3 4 11 0 674.5790 741.6095 -180.0 1.06974 0.01
    3 5 -13 0 31882.6004 35447.8231 180.0 1.06969 0.46
    9 3 3 0 3354.8667 3843.5920 -180.0 1.06951 0.05
    8 8 0 0 4072.1105 4667.1921 180.0 1.06950 0.07
    6 7 6 0 2428.1931 2717.8661 -180.0 1.06925 0.03
    9 7 -4 0 4872.8481 5575.8482 -180.0 1.06918 0.08
    9 7 -3 0 5081.2807 5600.8971 180.0 1.06851 0.08
    8 7 2 0 23207.1408 24762.6750 0.0 1.06814 0.36
    0 11 7 0 648.0757 675.0198 -180.0 1.06783 0.01
    2 12 -5 0 241.4863 250.2361 -180.0 1.06778 0.00
    6 8 5 0 181.0886 185.4879  0.0 1.06757 0.00
    1 10 8 0 491.9373 495.9539 -180.0 1.06721 0.01
    2 1 -14 0 148.9997 148.3897 180.0 1.06684 0.00
    3 12 2 0 15671.4154 15392.8810 -180.0 1.06632 0.27
    10 0 -9 0 40001.6228 39888.8617  0.0 1.06631 0.34
    7 1 -13 0 23010.6770 23053.1002 180.0 1.06610 0.37
    7 5 6 0 23075.2233 23191.0003 180.0 1.06605 0.34
    8 2 -12 0 5521.4405 5654.0799 0.0 1.06549 0.09
    10 0 1 0 7222.7867 7409.1217  0.0 1.06544 0.06
    7 7 -10 0 6.4834 6.6789 0.0 1.06522 0.00
    1 9 -10 0 54.3468 56.4947  0.0 1.06489 0.00
    3 2 -14 0 18.2224 18.9700  0.0 1.06484 0.00
    4 5 -13 0 41.1370 42.9055 0.0 1.06477 0.00
    1 1 13 0 20872.5462 21825.9477 180.0 1.06469 0.30
    6 4 8 0 3530.9130 3705.0701 -180.0 1.06459 0.05
    0 12 5 0 7468.1854 7867.6783 0.0 1.06452 0.12
    2 5 -13 0 8394.3955 8858.1537 -180.0 1.06442 0.12
    9 7 -5 0 3000.6287 3238.1362 180.0 1.06397 0.05
    10 3 -8 0 5364.9769 5789.9477  0.0 1.06379 0.09
    4 12 -2 0 327.2757 358.2688 180.0 1.06379 0.01
    1 5 12 0 19876.7469 21430.0143 180.0 1.06348 0.27
    9 1 -11 0 1051.8427 1144.2171  0.0 1.06339 0.02
    2 10 -9 0 1457.4081 1585.7608  0.0 1.06337 0.02
    4 12 -1 0 4646.2325 5192.7382  0.0 1.06317 0.08
    10 1 -9 0 1.9448 2.1194 180.0 1.06312 0.00
    10 3 0 0 4515.9738 4998.3728 180.0 1.06310 0.07
    7 9 -7 0 8082.4493 8878.6038 -180.0 1.06282 0.13
    7 3 7 0 3461.3804 3761.4159 0.0 1.06272 0.05
    4 2 -14 0 1640.9512 1769.1691 -180.0 1.06231 0.02
    10 1 1 0 1737.5481 1877.3085 180.0 1.06225 0.03
    9 7 -2 0 11.5779 12.4973  0.0 1.06199 0.00
    10 4 -7 0 3257.1743 3502.0413 180.0 1.06183 0.05
    7 6 -11 0 16226.9563 17448.4015 -180.0 1.06179 0.26
    4 8 -11 0 3753.9440 4028.5857 0.0 1.06177 0.06
    0 6 12 0 1203.2589 1280.6697 180.0 1.06158 0.02
    9 5 -9 0 1670.6695 1790.9785 -180.0 1.06144 0.03
    10 4 -1 0 1159.4085 1254.4517 -180.0 1.06131 0.02
    6 7 -11 0 3736.8119 3703.0791 0.0 1.06021 0.06
    1 8 -11 0 5666.2154 5635.6055 -180.0 1.06018 0.08
    4 0 11 0 2288.7616 2224.3039  0.0 1.05963 0.02
    6 8 -10 0 23678.6606 22732.0642 0.0 1.05962 0.37
    4 9 -10 0 809.9092 777.7262  0.0 1.05951 0.01
    5 1 -14 0 1747.9905 1670.9661 0.0 1.05928 0.03
    3 10 -9 0 148.1598 141.5880  0.0 1.05926 0.00
    10 5 -4 0 933.3707 886.6413  0.0 1.05916 0.02
    3 7 -12 0 7.5024 7.1783  0.0 1.05910 0.00
    6 6 7 0 174.5952 165.9629  0.0 1.05871 0.00
    4 12 -3 0 105.0084 96.5780 -180.0 1.05862 0.00
    5 10 -8 0 126.0089 117.8265 0.0 1.05857 0.00
    5 1 10 0 4632.0232 4417.8151 -180.0 1.05825 0.07
    5 10 4 0 132.6656 125.5999 180.0 1.05806 0.00
    8 8 -7 0 7165.5331 6826.0951 0.0 1.05776 0.12
    2 11 6 0 14176.0948 13846.2068 180.0 1.05751 0.21
    1 10 -9 0 8406.7671 8233.8499  0.0 1.05749 0.12
    3 11 5 0 18338.4486 18098.0698  0.0 1.05734 0.27
    2 2 -14 0 562.5264 556.3322 180.0 1.05734 0.01
    2 6 11 0 1558.4607 1571.0605 -180.0 1.05703 0.02
    4 12 0 0 406.5943 416.8524 180.0 1.05679 0.01
    7 2 -13 0 2246.3826 2316.0204 0.0 1.05662 0.04
    7 8 -9 0 7568.3918 7850.1835 180.0 1.05653 0.12
    1 7 11 0 552.1355 570.7532 -180.0 1.05651 0.01
    4 1 11 0 1800.9715 1863.9046 -180.0 1.05649 0.03
    10 5 -5 0 2690.6780 2812.8887 0.0 1.05638 0.04
    6 10 2 0 30219.3075 31700.2872 0.0 1.05633 0.47
    2 7 -12 0 262.7623 275.1674  0.0 1.05627 0.00
    10 5 -3 0 3428.4693 3623.8158 0.0 1.05621 0.06
    8 0 6 0 2889.1806 3073.1882 180.0 1.05607 0.02
    8 4 5 0 1898.2224 2037.0291 -180.0 1.05591 0.03
    9 4 -10 0 113.3857 121.6110 -180.0 1.05586 0.00
    1 2 13 0 18035.0541 19587.4945  0.0 1.05525 0.25
    9 6 -8 0 10773.9198 11945.9568 -180.0 1.05500 0.17
    0 13 1 0 589.5252 673.3297 0.0 1.05498 0.01
    8 6 -10 0 2716.2069 3001.1290 180.0 1.05452 0.04
    3 12 -5 0 10821.0226 12137.8434 0.0 1.05438 0.18
    9 5 2 0 1284.8713 1426.0179  0.0 1.05429 0.02
    9 2 -11 0 552.8103 597.2733 -180.0 1.05398 0.01
    6 9 4 0 4919.7551 5286.7037  0.0 1.05384 0.07
    10 2 -9 0 10491.2989 11163.5140  0.0 1.05372 0.17
    9 1 4 0 11962.7124 12760.1930 180.0 1.05362 0.19
    6 4 -13 0 302.4035 319.9445  0.0 1.05360 0.00
    7 10 -3 0 3631.7462 3856.3259 180.0 1.05353 0.06
    9 7 -6 0 9495.1611 9711.3464 180.0 1.05314 0.15
    8 1 6 0 1182.6516 1192.7905  0.0 1.05297 0.02
    1 13 0 0 2048.3632 2044.9126 180.0 1.05291 0.04
    10 2 1 0 1570.3965 1566.1826  0.0 1.05287 0.03
    4 11 -7 0 3517.4534 3505.6910 -180.0 1.05285 0.06
    0 4 13 0 54.1191 53.4913 0.0 1.05258 0.00
    1 13 -1 0 2183.0392 2066.3669  0.0 1.05236 0.04
    6 0 9 0 15264.3495 14747.9833 180.0 1.05215 0.11
    2 12 4 0 198.2919 188.7847 -180.0 1.05207 0.00
    4 7 -12 0 574.9162 552.4539 180.0 1.05206 0.01
    7 10 -2 0 614.5171 576.5262 -180.0 1.05177 0.01
    6 10 -7 0 19048.6320 17918.9402 180.0 1.05169 0.31
    4 5 10 0 6733.1536 6484.1128  0.0 1.05081 0.09
    4 8 8 0 17094.0362 16786.1851 -180.0 1.05030 0.22
    3 9 8 0 165.9662 163.8748 180.0 1.05018 0.00
    5 11 -6 0 232.6566 230.3141 180.0 1.05014 0.00
    5 5 -13 0 841.2175 834.1706 0.0 1.05010 0.01
    5 2 -14 0 6105.9010 6099.8294 0.0 1.04998 0.09
    9 7 -1 0 4339.9720 4364.8410 180.0 1.04995 0.07
    8 7 -9 0 2581.2521 2589.1763 180.0 1.04993 0.04
    8 3 -12 0 2026.9095 2038.3456  0.0 1.04985 0.03
    5 11 2 0 5239.8887 5310.2525 -180.0 1.04981 0.08
    7 10 -4 0 1691.3099 1740.2296 180.0 1.04965 0.03
    1 1 -14 0 288.2171 291.9003  0.0 1.04949 0.00
    1 5 -13 0 2800.7709 2835.8610  0.0 1.04942 0.04
    4 9 7 0 2351.0492 2383.6350 -180.0 1.04929 0.03
    9 6 1 0 2819.5917 2889.1057 0.0 1.04924 0.04
    2 4 12 0 3617.8024 3660.8674  0.0 1.04923 0.05
    3 3 -14 0 1035.4761 1051.0678 0.0 1.04922 0.01
    5 5 9 0 5468.3737 5537.2435  0.0 1.04918 0.08
    6 1 9 0 12415.9544 12570.3582 -180.0 1.04908 0.18
    5 2 10 0 1394.1942 1408.6539 180.0 1.04898 0.02
    6 6 -12 0 976.3094 985.0921  0.0 1.04891 0.01
    8 8 1 0 4832.7952 4818.0812 -180.0 1.04818 0.07
    1 12 5 0 40332.6029 40422.6496 0.0 1.04814 0.63
    10 5 -6 0 5222.3528 5270.8120  0.0 1.04801 0.08
    4 12 -4 0 1236.9889 1247.4887  0.0 1.04790 0.02
    1 13 1 0 1975.8775 2001.0059 0.0 1.04786 0.03
    3 8 9 0 9.1250 9.3260  0.0 1.04785 0.00
    10 5 -2 0 638.4313 657.4887 180.0 1.04768 0.01
    9 4 3 0 2502.5265 2597.7580  0.0 1.04756 0.04
    8 5 -11 0 2610.3089 2733.9862 0.0 1.04733 0.04
    4 2 11 0 572.7981 598.4825  0.0 1.04726 0.01
    6 9 -9 0 5792.2058 6118.6530  0.0 1.04720 0.09
    0 9 10 0 1363.5875 1439.1726  0.0 1.04695 0.02
    7 9 2 0 4404.1147 4701.2138 0.0 1.04695 0.07
    4 3 -14 0 7880.6331 8388.9273  0.0 1.04681 0.11
    1 11 7 0 48.3697 51.4488 -180.0 1.04681 0.00
    7 5 -12 0 7426.2485 7953.0081 -180.0 1.04659 0.11
    0 13 2 0 15530.5323 16979.1667 -180.0 1.04656 0.27
    4 11 4 0 11605.3501 12465.2448  0.0 1.04633 0.17
    1 13 -2 0 2195.5840 2410.6200 180.0 1.04622 0.04
    6 11 -2 0 230.6763 249.9145 0.0 1.04602 0.00
    8 9 -3 0 7364.1538 7841.0794  0.0 1.04575 0.12
    6 11 -3 0 104.3655 109.9801 -180.0 1.04551 0.00
    4 10 -9 0 3739.4693 3926.9407 0.0 1.04549 0.06
    3 12 3 0 29.9412 31.2365 180.0 1.04522 0.00
    4 12 1 0 707.8563 734.6691  0.0 1.04497 0.01
    7 10 -1 0 0.9375 0.9509 180.0 1.04447 0.00
    9 2 4 0 13035.3291 13208.1988 -180.0 1.04447 0.20
    8 9 -4 0 737.6140 732.1994 -180.0 1.04416 0.01
    3 1 12 0 134.9108 133.7483 0.0 1.04397 0.00
    8 2 6 0 806.4346 786.5788 -180.0 1.04383 0.01
    1 7 -12 0 5883.3583 5787.8795  0.0 1.04381 0.08
    5 8 -11 0 5745.7298 5481.8811  0.0 1.04279 0.08
    10 4 -8 0 7093.4398 6931.1331 0.0 1.04219 0.11
    1 12 -6 0 2955.4230 2872.0340 180.0 1.04215 0.05
    0 10 9 0 10870.3967 10776.6027 180.0 1.04210 0.14
    2 11 -8 0 20298.2786 19999.9741 -180.0 1.04206 0.30
    2 3 -14 0 3439.6131 3419.9459 180.0 1.04205 0.05
    5 8 7 0 7275.1824 7241.3937 0.0 1.04205 0.10
    8 9 -2 0 62.5655 62.5404  0.0 1.04183 0.00
    3 5 11 0 356.0958 364.3048 180.0 1.04175 0.00
    10 4 0 0 4348.9011 4519.9579 0.0 1.04153 0.07
    7 3 -13 0 13.1753 13.9458 0.0 1.04136 0.00
    7 4 7 0 6788.7536 7308.6191  0.0 1.04118 0.10
    2 12 -6 0 641.7403 699.0902 180.0 1.04113 0.01
    6 11 -1 0 3028.0911 3360.0046 -180.0 1.04102 0.05
    3 10 7 0 5315.5790 5836.9779  0.0 1.04092 0.07
    6 0 -14 0 8107.0266 9245.5997 0.0 1.04054 0.06
    1 2 -14 0 3469.6183 3929.1725 -180.0 1.04044 0.05
    2 9 9 0 9223.8731 10418.4568 180.0 1.04042 0.12
    7 10 -5 0 48.5261 57.4082 180.0 1.04031 0.00
    0 8 11 0 2226.0109 2528.6861 -180.0 1.04027 0.03
    2 13 -1 0 26295.8701 31961.7517  0.0 1.04020 0.46
    1 3 13 0 249.0197 284.2780 0.0 1.04005 0.00
    6 2 9 0 55.6978 64.1226 180.0 1.04004 0.00
    11 1 -4 0 2985.3995 3510.7016 180.0 1.03988 0.05
    4 7 9 0 6097.0803 6974.6527 0.0 1.03973 0.08
    6 11 -4 0 1404.1739 1671.6503  0.0 1.03953 0.02
    11 1 -5 0 496.5464 574.3618 -180.0 1.03943 0.01
    7 7 5 0 500.7852 563.3171 -180.0 1.03898 0.01
    9 3 -11 0 6725.7995 7510.4233 -180.0 1.03884 0.11
    1 11 -8 0 24.7561 27.4811  0.0 1.03870 0.00
    10 3 -9 0 148.6471 164.3104 0.0 1.03859 0.00
    2 13 0 0 3086.9816 3399.8995 180.0 1.03855 0.05
    5 9 -10 0 621.4014 684.3207 0.0 1.03846 0.01
    8 6 4 0 4011.6478 4368.8771  0.0 1.03807 0.06
    5 9 6 0 981.5141 1057.5839 0.0 1.03781 0.01
    10 3 1 0 11363.5510 12232.2915 180.0 1.03777 0.18
    6 1 -14 0 713.9598 760.9393 -180.0 1.03757 0.01
    1 13 2 0 1656.2098 1738.5503 180.0 1.03743 0.03
    9 7 -7 0 2377.2866 2483.2910 0.0 1.03719 0.04
    8 9 -5 0 231.6770 239.9323 0.0 1.03713 0.00
    6 5 8 0 2810.5945 2951.6209 -180.0 1.03699 0.04
    4 10 6 0 3389.3738 3548.0566 -180.0 1.03681 0.05
    7 9 -8 0 4013.0834 4153.8903 -180.0 1.03658 0.06
    2 13 -2 0 2.5945 2.6429 180.0 1.03642 0.00
    3 11 -8 0 7486.9094 8027.6664 0.0 1.03602 0.11
    8 7 3 0 4416.1045 4755.0079 180.0 1.03597 0.06
    3 6 -13 0 4505.2178 4927.0519 0.0 1.03577 0.06
    5 7 -12 0 10835.4860 11893.9096 180.0 1.03573 0.16
    10 0 -10 0 2201.6526 2450.4374 0.0 1.03551 0.02
    3 2 12 0 8973.0968 10110.6941 -180.0 1.03506 0.12
    5 3 -14 0 215.4871 245.9614 0.0 1.03500 0.00
    11 1 -3 0 94.5728 109.1404 0.0 1.03493 0.00
    5 7 8 0 35.9454 40.7249 0.0 1.03493 0.00
    2 8 10 0 1927.0897 2176.8468  0.0 1.03492 0.02
    1 13 -3 0 1181.6363 1386.5423  0.0 1.03478 0.02
    2 10 8 0 545.3802 619.2901 0.0 1.03460 0.01
    10 0 2 0 9876.0881 11434.7246 -180.0 1.03455 0.08
    10 5 -7 0 4806.6897 5491.0863 0.0 1.03444 0.08
    7 8 4 0 898.4192 1020.2479 -180.0 1.03421 0.01
    3 7 10 0 1055.8348 1189.3478 -180.0 1.03414 0.01
    5 3 10 0 136.2908 153.5146 -180.0 1.03404 0.00
    8 8 -8 0 0.1695 0.1919 -180.0 1.03402 0.00
    10 5 -1 0 245.4900 277.5964  0.0 1.03395 0.00
    0 12 6 0 294.2594 331.1829 180.0 1.03379 0.00
    11 1 -6 0 6577.9988 7378.9964 -180.0 1.03359 0.11
    0 13 3 0 654.1306 734.3367 -180.0 1.03296 0.01
    9 7 0 0 247.9739 277.7792  0.0 1.03293 0.00
    10 1 -10 0 8.3576 9.3128 0.0 1.03259 0.00
    8 9 -1 0 297.4971 332.0159 180.0 1.03258 0.00
    7 6 6 0 3402.7640 3789.5369 0.0 1.03247 0.05
    4 3 11 0 575.8101 640.2123 180.0 1.03240 0.01
    4 12 -5 0 6119.7014 6816.0001 -180.0 1.03215 0.10
    7 10 0 0 93.9232 104.6729 -180.0 1.03196 0.00
    10 1 2 0 634.4069 708.6145 0.0 1.03164 0.01
    2 13 1 0 17940.7264 20082.9015  0.0 1.03156 0.30
    4 6 -13 0 7298.0282 8113.1587  0.0 1.03131 0.10
    11 2 -4 0 1056.3972 1175.9668 0.0 1.03108 0.02
    2 6 -13 0 1.0483 1.1611 180.0 1.03099 0.00
    3 12 -6 0 413.7798 459.9366  0.0 1.03083 0.01
    6 11 0 0 1334.2804 1481.3681 180.0 1.03075 0.02
    11 2 -5 0 10626.0385 11741.1433 180.0 1.03063 0.17
    1 6 12 0 6714.3328 7353.7075 0.0 1.03013 0.08
    7 1 8 0 6000.9138 6551.6173 0.0 1.02981 0.09
    9 3 4 0 1.8185 1.9805  0.0 1.02972 0.00
    6 10 3 0 4128.4254 4513.7160 180.0 1.02939 0.06
    8 3 6 0 5751.5491 6322.3569  0.0 1.02911 0.08
    8 4 -12 0 2232.1965 2454.2353 0.0 1.02907 0.03
    8 5 5 0 3598.6965 3967.9376 0.0 1.02897 0.05
    9 5 -10 0 20711.3772 22829.9346  0.0 1.02892 0.32
    6 2 -14 0 3015.7978 3329.8203  0.0 1.02883 0.04
    3 4 -14 0 1649.5794 1815.3193 0.0 1.02848 0.02
    6 11 -5 0 7382.7959 8249.5249 0.0 1.02834 0.12
    9 6 -9 0 3.1390 3.4563 180.0 1.02828 0.00
    4 12 2 0 279.3936 309.1092 0.0 1.02822 0.00
    2 13 -3 0 497.7343 522.1390  0.0 1.02740 0.01
    6 5 -13 0 3715.7220 3928.0016  0.0 1.02683 0.05
    0 0 14 0 4318.6351 4579.8461 0.0 1.02670 0.03
    11 2 -3 0 34898.8128 37251.6087 180.0 1.02625 0.55
    10 6 -4 0 215.5546 230.2759 -180.0 1.02621 0.00
    4 4 -14 0 2351.4900 2506.1550 -180.0 1.02621 0.03
    0 11 8 0 1924.6177 2050.9849 0.0 1.02620 0.03
    8 0 -13 0 19340.0325 20626.9865  0.0 1.02619 0.15
    7 10 -6 0 8118.1903 8729.4077 180.0 1.02596 0.12
    0 5 13 0 395.1394 420.6974 -180.0 1.02588 0.00
    1 3 -14 0 1166.3176 1242.8184 -180.0 1.02586 0.02
    5 11 -7 0 4762.5576 5121.5553 0.0 1.02583 0.07
    6 3 9 0 18645.6883 19806.5655 180.0 1.02548 0.26
    5 11 3 0 1525.5298 1626.9046  0.0 1.02544 0.02
    5 12 -2 0 18315.2467 19587.0359  0.0 1.02530 0.30
    8 9 -6 0 805.3010 846.4910  0.0 1.02499 0.01
    11 2 -6 0 6.5557 6.8722 0.0 1.02494 0.00
    11 1 -2 0 8789.8552 9159.4071  0.0 1.02480 0.14
    2 0 13 0 118.1438 122.8148 180.0 1.02462 0.00
    6 10 -8 0 28252.0570 28909.0622 0.0 1.02415 0.43
    10 2 -10 0 1797.7211 1844.7202 0.0 1.02397 0.03
    0 1 14 0 269.8571 277.2984 0.0 1.02385 0.00
    6 8 6 0 11647.2886 11948.9160  0.0 1.02383 0.15
    9 8 -4 0 3464.8026 3537.9253  0.0 1.02377 0.05
    10 6 -5 0 11.7476 12.0131 180.0 1.02368 0.00
    10 6 -3 0 7145.5529 7306.2140  0.0 1.02353 0.11
    2 12 5 0 3208.4408 3286.7047 -180.0 1.02339 0.05
    8 1 -13 0 107.3737 110.0657  0.0 1.02335 0.00
    9 8 -3 0 2491.6548 2553.3088 180.0 1.02318 0.04
    5 10 -9 0 6355.6996 6517.2313 180.0 1.02316 0.09
    10 2 2 0 599.3925 615.0603 180.0 1.02304 0.01
    7 7 -11 0 21.6389 22.2180  0.0 1.02290 0.00
    8 8 2 0 7910.3331 8125.7775 -180.0 1.02286 0.11
    2 5 12 0 0.2233 0.2292 180.0 1.02278 0.00
    5 12 -3 0 2612.7163 2691.8616 -180.0 1.02274 0.04
    0 7 12 0 0.0388 0.0398 -180.0 1.02271 0.00
    5 12 -1 0 4989.1935 5141.7115 0.0 1.02267 0.08
    11 1 -7 0 6695.7427 6872.4525 180.0 1.02263 0.11
    5 10 5 0 3380.1345 3468.6386 -180.0 1.02262 0.05
    1 13 3 0 239.5250 244.1514 0.0 1.02209 0.00
    2 1 13 0 1038.5314 1051.4395 180.0 1.02179 0.01
    9 6 2 0 505.4257 508.3041 0.0 1.02177 0.01
    2 4 -14 0 4231.2186 4271.7994 0.0 1.02172 0.05
    7 2 8 0 5081.3016 5082.2772 -180.0 1.02125 0.07
    9 5 3 0 409.7490 406.9510  0.0 1.02123 0.01
    7 4 -13 0 265.7473 265.0388 -180.0 1.02107 0.00
    4 11 -8 0 17549.8950 17431.9154 0.0 1.02106 0.26
    3 11 6 0 3097.8359 3096.7969 180.0 1.02095 0.04
    1 9 10 0 224.2465 225.3682 0.0 1.02085 0.00
    3 3 12 0 5704.0500 5745.9188 0.0 1.02071 0.08
    7 8 -10 0 16081.8047 16257.7982  0.0 1.02029 0.24
    9 1 -12 0 22324.7345 22633.4825 180.0 1.02026 0.34
    3 12 4 0 14726.9420 14980.3492 -180.0 1.02015 0.22
    6 7 7 0 1968.3218 2006.3343  0.0 1.02014 0.03
    3 9 -11 0 11538.7263 11794.0006 0.0 1.02006 0.16
    1 4 13 0 11088.2486 11402.6852  0.0 1.01983 0.14
    2 9 -11 0 915.0294 947.1612 180.0 1.01958 0.01
    2 13 2 0 371.2679 389.7688 0.0 1.01954 0.01
    3 13 -1 0 3285.0443 3473.5171 -180.0 1.01947 0.05
    9 8 -5 0 3275.8706 3416.9126 -180.0 1.01920 0.05
    9 4 -11 0 131.5988 136.2202 0.0 1.01869 0.00
    7 9 3 0 2547.2090 2635.6259 -180.0 1.01864 0.04
    2 7 11 0 4158.2403 4302.3824 180.0 1.01863 0.05
    4 6 10 0 2819.2301 2917.0038  0.0 1.01861 0.04
    1 13 -4 0 154.3577 159.4135  0.0 1.01855 0.00
    10 4 -9 0 5457.0675 5646.4059 180.0 1.01845 0.08
    8 9 0 0 1162.3640 1201.9339  0.0 1.01843 0.02
    1 10 9 0 2822.1432 2920.0147  0.0 1.01840 0.04
    2 11 7 0 297.5564 308.1214 180.0 1.01803 0.00
    5 6 -13 0 919.6823 952.7239 0.0 1.01796 0.01
    3 13 -2 0 2808.0500 2931.2482  0.0 1.01796 0.05
    10 4 1 0 14178.7259 14705.1882 -180.0 1.01769 0.21
    9 8 -2 0 132.8162 136.8975 0.0 1.01746 0.00
    1 6 -13 0 6910.0393 7121.8807 -180.0 1.01735 0.09
    5 6 9 0 2868.9678 2953.2359  0.0 1.01712 0.04
    11 3 -4 0 124.9839 128.2978 0.0 1.01688 0.00
    9 7 -8 0 92.9723 95.5511 -180.0 1.01682 0.00
    6 9 5 0 1584.1451 1630.7067 180.0 1.01675 0.02
    1 12 6 0 997.4251 1026.8721 -180.0 1.01672 0.01
    11 3 -5 0 623.1785 643.8487 -180.0 1.01646 0.01
    8 7 -10 0 9445.7762 9762.7248 0.0 1.01639 0.14
    11 2 -2 0 12456.8187 12900.3811 0.0 1.01637 0.19
    10 5 -8 0 249.3313 257.6776  0.0 1.01625 0.00
    2 10 -10 0 6039.6298 6232.4238 -180.0 1.01610 0.08
    10 6 -6 0 3116.0872 3218.3517  0.0 1.01606 0.05
    6 8 -11 0 1481.7392 1526.4830  0.0 1.01589 0.02
    3 13 0 0 6976.9902 7186.9464  0.0 1.01587 0.11
    10 6 -2 0 564.6438 580.2617  0.0 1.01575 0.01
    6 11 1 0 6952.5863 7133.4394 180.0 1.01567 0.10
    10 5 0 0 6392.9057 6556.4710 -180.0 1.01565 0.10
    0 2 14 0 2993.0028 3074.2667 0.0 1.01544 0.04
    8 6 -11 0 14.6242 14.9991 0.0 1.01544 0.00
    7 5 7 0 2975.2060 3052.3357 0.0 1.01532 0.04
    5 12 -4 0 15617.4754 15985.4794 0.0 1.01510 0.25
    5 4 -14 0 0.3328 0.3413 -180.0 1.01508 0.00
    5 12 0 0 2724.9899 2793.9374  0.0 1.01495 0.04
    8 2 -13 0 6123.8554 6281.0118  0.0 1.01495 0.09
    3 8 -12 0 1860.1827 1908.4252 180.0 1.01491 0.02
    7 10 1 0 6326.4354 6488.6946  0.0 1.01479 0.09
    0 13 4 0 9393.9878 9636.4541 -180.0 1.01478 0.15
    7 6 -12 0 289.2484 296.6449 0.0 1.01477 0.00
    6 3 -14 0 1382.1605 1417.3988 -180.0 1.01473 0.02
    3 10 -10 0 3189.1954 3268.3824 180.0 1.01454 0.04
    11 2 -7 0 29.0172 29.6824 0.0 1.01425 0.00
    5 4 10 0 1388.7251 1421.3536 -180.0 1.01417 0.02
    4 11 5 0 1022.0404 1043.7595  0.0 1.01403 0.01
    2 13 -4 0 1102.3434 1114.3908 180.0 1.01353 0.02
    2 2 13 0 1671.4170 1707.3551 -180.0 1.01343 0.02
    1 8 11 0 1122.1124 1154.4279 0.0 1.01263 0.01
    4 4 11 0 3649.6202 3755.2409 -180.0 1.01262 0.05
    6 11 -6 0 2601.4991 2674.0162  0.0 1.01245 0.04
    2 8 -12 0 9493.1476 9796.3399 180.0 1.01242 0.12
    11 3 -3 0 3.1065 3.2145  0.0 1.01225 0.00
    4 12 -6 0 2298.8503 2392.1992  0.0 1.01203 0.04
    9 2 -12 0 85.0459 88.5761  0.0 1.01194 0.00
    4 9 -11 0 484.1883 506.0286 -180.0 1.01175 0.01
    9 7 1 0 3129.7974 3275.6701 0.0 1.01166 0.05
    3 13 -3 0 279.4353 293.6444 -180.0 1.01140 0.00
    6 7 -12 0 1095.4989 1153.0207 0.0 1.01137 0.02
    2 12 -7 0 1309.3788 1378.9970  0.0 1.01134 0.02
    11 3 -6 0 1946.8923 2066.6444 -180.0 1.01100 0.03
    9 1 5 0 2739.0545 2940.9873  0.0 1.01049 0.04
    1 9 -11 0 5240.9984 5601.3758 0.0 1.01036 0.06
    3 6 11 0 5068.1987 5409.6565 -180.0 1.01034 0.06
    1 12 -7 0 3264.1102 3505.8692  0.0 1.01027 0.05
    9 4 4 0 6517.9298 7018.1387 180.0 1.01009 0.09
    10 3 -10 0 1950.2261 2092.9432 -180.0 1.01006 0.03
    11 1 -1 0 32.6925 35.2678 180.0 1.00993 0.00
    6 9 -10 0 4029.8232 4334.8674 180.0 1.00988 0.06
    9 8 -6 0 998.5505 1075.4693  0.0 1.00967 0.01
    8 4 6 0 53.9676 57.9836  0.0 1.00952 0.00
    10 3 2 0 1101.1165 1185.4975 0.0 1.00917 0.02
    1 10 -10 0 24.1264 25.7685 -180.0 1.00897 0.00
    4 8 -12 0 3277.0073 3493.0423  0.0 1.00871 0.04
    7 1 -14 0 43.0291 45.7380  0.0 1.00845 0.00
    8 9 -7 0 5803.4162 6165.1062 180.0 1.00827 0.09
    7 3 8 0 337.5049 347.2898 0.0 1.00746 0.00
    3 13 1 0 3813.3832 3843.1393 -180.0 1.00733 0.06
    4 12 3 0 773.8524 785.1592 180.0 1.00728 0.01
    7 10 -7 0 1917.7242 1933.5666 0.0 1.00720 0.03
    7 9 -9 0 2192.8824 2221.2110 180.0 1.00720 0.03
    11 1 -8 0 13.8207 14.0535  0.0 1.00703 0.00
    9 8 -1 0 5360.4251 5379.6428 0.0 1.00685 0.08
    8 8 -9 0 4317.8210 4361.4704  0.0 1.00684 0.06
    1 4 -14 0 470.0832 483.3894 180.0 1.00645 0.01
    6 4 9 0 11636.4488 12092.6704 0.0 1.00609 0.15
    6 6 8 0 797.2753 830.9008 180.0 1.00601 0.01
    1 11 8 0 5417.2453 5738.6509 -180.0 1.00551 0.07
    4 0 -15 0 7439.5104 7920.4699 180.0 1.00514 0.05
    8 0 7 0 6535.1250 6935.9796 180.0 1.00471 0.05
    4 10 -10 0 3785.5165 4016.5418 -180.0 1.00438 0.05
    8 5 -12 0 2489.0192 2646.6218  0.0 1.00408 0.04
    3 12 -7 0 7010.6516 7476.1339 0.0 1.00385 0.10
    10 6 -7 0 13426.1166 14314.2721 180.0 1.00367 0.20
    3 5 -14 0 10808.7854 11516.1459 0.0 1.00353 0.14
    10 6 -1 0 515.1488 546.1942  0.0 1.00323 0.01
    2 13 3 0 620.7998 657.8451  0.0 1.00301 0.01
    11 3 -2 0 31.8974 34.0144 0.0 1.00276 0.00
    5 12 -5 0 11070.0748 11799.5366 -180.0 1.00271 0.17
    3 1 -15 0 11832.7488 12695.3411  0.0 1.00262 0.15
    1 13 4 0 2362.8468 2540.4395 -180.0 1.00251 0.04
    5 12 1 0 1252.5861 1347.2802 0.0 1.00250 0.02
    4 1 -15 0 3843.7170 4137.7777 -180.0 1.00247 0.05
    9 2 5 0 2948.1895 3179.1453 0.0 1.00240 0.04
    10 0 -11 0 626.2224 676.2169 0.0 1.00233 0.00
    2 11 -9 0 3138.8196 3391.4403 0.0 1.00230 0.04
    8 1 7 0 279.6342 303.7565  0.0 1.00204 0.00
    0 3 14 0 526.3545 572.5696  0.0 1.00188 0.01
    11 2 -1 0 16858.4482 18389.9752 -180.0 1.00186 0.25
    4 9 8 0 1383.4541 1506.7635 0.0 1.00180 0.02
    8 7 4 0 9193.8358 10045.2318 0.0 1.00163 0.12
    3 4 12 0 8340.8287 9110.4643 180.0 1.00158 0.10
    1 8 -12 0 12795.4576 14007.3605  0.0 1.00144 0.15
    4 5 -14 0 358.4721 392.6192  0.0 1.00142 0.00
    8 3 -13 0 1689.7275 1851.0696 -180.0 1.00141 0.02
    10 0 3 0 9129.5378 10007.2363 0.0 1.00131 0.07
    11 3 -7 0 26.7185 29.7089 -180.0 1.00073 0.00
    0 12 7 0 599.3755 667.2209 0.0 1.00069 0.01
    7 2 -14 0 1076.8288 1208.3714 180.0 1.00041 0.02
    3 13 -4 0 2629.1601 2996.2862 0.0 1.00010 0.04
    8 9 1 0 4032.4952 4597.3303 180.0 0.99996 0.06
    2 3 13 0 1091.3067 1232.2674 180.0 0.99994 0.01
    10 1 -11 0 1179.4640 1346.0860 180.0 0.99968 0.02
    3 9 9 0 2843.1795 3229.1487  0.0 0.99967 0.03
    3 7 -13 0 5314.3712 6064.6153 180.0 0.99957 0.07
    6 10 4 0 11566.5986 13271.1533 0.0 0.99955 0.15
    11 2 -8 0 2411.5935 2769.3700  0.0 0.99903 0.04
    3 11 -9 0 6.7726 7.7757 -180.0 0.99886 0.00
    8 6 5 0 2406.0713 2750.6003 180.0 0.99867 0.03
    10 1 3 0 11282.8847 12977.3450 -180.0 0.99866 0.16
    9 6 -10 0 2091.3881 2387.2950 -180.0 0.99863 0.03
    9 3 -12 0 494.3739 561.7213 0.0 0.99852 0.01
    5 11 -8 0 50.3882 57.0140 -180.0 0.99828 0.00
    1 13 -5 0 116.4776 131.5503 0.0 0.99821 0.00
    11 4 -4 0 13.4864 15.1281 -180.0 0.99796 0.00
    5 11 4 0 3495.9793 3910.5034 -180.0 0.99785 0.05
    4 8 9 0 639.7857 713.8918 180.0 0.99783 0.01
    11 4 -5 0 8395.5522 9341.1009 180.0 0.99756 0.12
    1 11 -9 0 520.8996 577.2612 0.0 0.99737 0.01
    2 5 -14 0 810.1872 895.9077 -180.0 0.99725 0.01
    7 8 5 0 2485.0319 2745.9857 -180.0 0.99716 0.03
    2 0 -15 0 7723.6310 8521.2690  0.0 0.99705 0.05
    6 6 -13 0 220.2615 242.2935  0.0 0.99672 0.00
    7 5 -13 0 8552.3334 9398.9403  0.0 0.99665 0.12
    7 7 6 0 4716.7823 5177.2691 180.0 0.99660 0.06
    3 10 8 0 156.4038 170.9938  0.0 0.99643 0.00
    6 11 2 0 3358.8894 3674.3803 180.0 0.99640 0.05
    6 4 -14 0 7097.1350 7665.9491 180.0 0.99592 0.10
    0 6 13 0 4538.4603 4920.5384 180.0 0.99585 0.05
    4 10 7 0 12.1131 13.1118  0.0 0.99566 0.00
    9 8 -7 0 742.4225 799.3246  0.0 0.99559 0.01
    4 7 -13 0 390.8298 423.0606  0.0 0.99556 0.01
    1 5 13 0 16270.6300 17667.9547 0.0 0.99549 0.19
    2 13 -5 0 5964.9885 6441.3507 -180.0 0.99540 0.09
    5 9 -11 0 22603.5263 24608.6091 -180.0 0.99528 0.31
    2 7 -13 0 2388.3374 2601.6067 -180.0 0.99527 0.03
    3 2 -15 0 1803.9936 1987.7293 0.0 0.99472 0.02
    5 9 7 0 963.3717 1060.9492 -180.0 0.99463 0.01
    4 2 -15 0 2689.2736 2969.4892 180.0 0.99457 0.04
    8 8 3 0 1104.0557 1223.4615 180.0 0.99450 0.01
    1 7 12 0 2145.0889 2357.6991 180.0 0.99450 0.02
    2 1 -15 0 715.3430 788.6260 180.0 0.99444 0.01
    9 5 -11 0 16782.6741 18551.4748 -180.0 0.99443 0.24
    5 8 -12 0 9523.0051 10516.8214 180.0 0.99429 0.13
    3 13 2 0 2020.4894 2244.0436  0.0 0.99421 0.03
    10 5 -9 0 41.4712 45.8046 0.0 0.99421 0.00
    8 2 7 0 5080.8728 5611.3049 -180.0 0.99415 0.07
    7 11 -3 0 3056.6041 3391.4913 180.0 0.99405 0.04
    5 1 -15 0 448.2993 494.2834  0.0 0.99399 0.01
    6 10 -9 0 1967.4834 2172.5561 180.0 0.99388 0.03
    0 10 10 0 15416.6073 16885.5269 0.0 0.99366 0.18
    7 10 2 0 96.9438 106.8624 -180.0 0.99366 0.00
    11 4 -3 0 13320.1783 14679.8624 180.0 0.99358 0.20
    5 8 8 0 19.7462 21.6022 180.0 0.99358 0.00
    10 5 1 0 1881.1485 2073.7575 180.0 0.99350 0.03
    0 9 11 0 1440.4205 1559.1084 -180.0 0.99309 0.02
    5 1 11 0 150.7436 163.1057 -180.0 0.99307 0.00
    2 6 12 0 8685.1211 9376.8366  0.0 0.99302 0.10
    3 8 10 0 96.1764 103.4728  0.0 0.99288 0.00
    9 7 -9 0 3205.7536 3452.6854 0.0 0.99283 0.05
    0 13 5 0 5412.2522 5816.3362 180.0 0.99276 0.08
    8 10 -3 0 1431.1458 1529.3627 0.0 0.99264 0.02
    7 11 -2 0 4869.6184 5186.1713  0.0 0.99257 0.07
    6 11 -7 0 5181.5912 5501.0333  0.0 0.99251 0.07
    11 4 -6 0 1758.6918 1861.1572 -180.0 0.99240 0.03
    2 12 6 0 2502.8947 2631.7626  0.0 0.99218 0.03
    4 13 -2 0 10062.5087 10493.9541 -180.0 0.99216 0.16
    3 12 5 0 27.6374 28.9401 180.0 0.99205 0.00
    10 2 -11 0 252.0840 262.9563 0.0 0.99185 0.00
    9 8 0 0 4239.3047 4406.3745 180.0 0.99181 0.06
    1 1 14 0 1541.9677 1607.9436  0.0 0.99173 0.02
    4 13 -1 0 2293.1465 2371.9917 180.0 0.99166 0.04
    9 6 3 0 156.2762 161.6192 -180.0 0.99160 0.00
    10 4 -10 0 671.2235 694.2400 0.0 0.99151 0.01
    4 0 12 0 5003.7459 5178.3653 180.0 0.99137 0.03
    8 10 -4 0 970.9062 990.1694 180.0 0.99128 0.01
    5 5 -14 0 235.0841 240.7602 180.0 0.99107 0.00
    10 7 -4 0 2583.5259 2622.6403 180.0 0.99097 0.04
    11 1 0 0 16590.7404 16782.7765  0.0 0.99096 0.24
    10 2 3 0 3513.6234 3553.1091  0.0 0.99086 0.05
    6 0 10 0 41438.0527 42502.0833  0.0 0.99082 0.28
    7 11 -4 0 11670.6087 11748.5248  0.0 0.99079 0.17
    10 4 2 0 8601.0782 8693.8003 0.0 0.99067 0.12
    5 5 10 0 596.6159 618.0689  0.0 0.99022 0.01
    9 3 5 0 2910.4186 3148.1381 -180.0 0.98935 0.04
    8 10 -2 0 49.5304 54.0535 0.0 0.98928 0.00
    7 4 8 0 95.9790 104.6986 180.0 0.98905 0.00
    11 3 -1 0 1604.0861 1789.6170 0.0 0.98883 0.02
    4 1 12 0 6046.3463 6599.0822 0.0 0.98880 0.08
    4 5 11 0 6817.4495 7437.2959 0.0 0.98878 0.08
    10 7 -5 0 15779.6980 17564.1768 0.0 0.98869 0.23
    10 7 -3 0 3941.3549 4398.2604 0.0 0.98855 0.06
    2 9 10 0 3320.6077 3626.6995  0.0 0.98843 0.04
    4 12 -7 0 1781.9294 1979.5117 -180.0 0.98833 0.03
    6 1 10 0 819.6818 895.6323 0.0 0.98826 0.01
    2 10 9 0 4979.9757 5411.5042 0.0 0.98808 0.06
    4 13 -3 0 3347.3856 3645.6182 180.0 0.98796 0.05
    7 9 4 0 636.2000 687.3876 0.0 0.98781 0.01
    8 9 -8 0 5701.3084 6120.5179  0.0 0.98765 0.08
    11 1 -9 0 17533.8183 18828.9467 180.0 0.98743 0.26
    7 3 -14 0 2253.3311 2418.2191 -180.0 0.98743 0.03
    4 11 -9 0 537.2424 576.5836 -180.0 0.98729 0.01
    10 6 -8 0 1850.4356 1994.7527 0.0 0.98704 0.03
    9 7 2 0 522.3251 564.4974  0.0 0.98697 0.01
    2 2 -15 0 103.9766 112.4016  0.0 0.98673 0.00
    10 6 0 0 13687.2226 15005.8339  0.0 0.98648 0.19
    4 13 0 0 3045.4262 3361.9929  0.0 0.98648 0.05
    7 11 -1 0 2041.0572 2245.7276 0.0 0.98643 0.03
    9 5 4 0 1985.4478 2169.4783  0.0 0.98643 0.03
    5 10 -10 0 704.5578 767.8744 0.0 0.98640 0.01
    5 2 -15 0 13564.3247 14742.1058 180.0 0.98629 0.18
    7 6 7 0 3300.5789 3574.0724 -180.0 0.98618 0.04
    11 3 -8 0 3848.4890 4171.1907 -180.0 0.98610 0.06
    5 12 -6 0 155.7801 171.0677  0.0 0.98609 0.00
    8 5 6 0 10181.9755 10996.7298 0.0 0.98589 0.13
    5 10 6 0 1324.6462 1423.2981 180.0 0.98584 0.02
    5 12 2 0 2899.0000 3145.8318  0.0 0.98582 0.04
    5 2 11 0 1798.6531 1891.0411 180.0 0.98539 0.02
    8 10 -5 0 27833.6021 29376.7012 0.0 0.98526 0.40
    7 10 -8 0 1676.2635 1690.1785 -180.0 0.98478 0.02
    11 4 -2 0 55.9549 55.6315 -180.0 0.98461 0.00
    3 13 -5 0 2300.6541 2261.6768 -180.0 0.98452 0.03
    0 11 9 0 2239.3194 2228.5489  0.0 0.98443 0.03
    4 7 10 0 6180.7933 6112.7904 180.0 0.98412 0.07
    1 2 14 0 3270.3637 3230.3983 -180.0 0.98409 0.04
    0 4 14 0 83.5342 82.1515 180.0 0.98377 0.00
    5 7 -13 0 866.6416 847.9994 -180.0 0.98353 0.01
    3 11 7 0 8002.3990 7861.2218  0.0 0.98344 0.10
    1 12 7 0 21065.1565 20703.8038 0.0 0.98333 0.27
    11 2 0 0 3499.2728 3418.5234 0.0 0.98333 0.05
    8 4 -13 0 4362.8824 4286.0101 180.0 0.98332 0.06
    1 5 -14 0 7019.4886 6957.9406 -180.0 0.98303 0.08
    1 7 -13 0 5691.4909 5646.1281  0.0 0.98298 0.07
    4 12 4 0 5508.4778 5468.5808 0.0 0.98293 0.07
    7 11 -5 0 8621.4125 8578.8083 180.0 0.98293 0.12
    7 8 -11 0 17153.2687 17030.8219 -180.0 0.98292 0.23
    5 7 9 0 5253.0863 5222.0825  0.0 0.98278 0.06
    0 8 12 0 122.8739 122.1617 -180.0 0.98276 0.00
    6 5 9 0 6521.1486 6486.4041 180.0 0.98270 0.08
    11 4 -7 0 3109.6960 3097.3464  0.0 0.98268 0.04
    6 12 -2 0 7741.1960 7757.8839 -180.0 0.98268 0.11
    2 13 4 0 960.9631 959.3047 0.0 0.98263 0.01
    0 14 0 0 5833.0755 5837.2210 -180.0 0.98228 0.05
    6 12 -3 0 3074.6347 3068.5555  0.0 0.98226 0.04
    3 3 -15 0 10.8842 10.7455 0.0 0.98196 0.00
    2 4 13 0 36.2322 35.7891 -180.0 0.98194 0.00
    10 7 -6 0 5196.6009 5102.6297 180.0 0.98182 0.07
    4 3 -15 0 2588.2209 2545.3828 180.0 0.98182 0.03
    10 7 -2 0 17.6614 17.1539 180.0 0.98154 0.00
    8 3 7 0 1244.6472 1210.0758  0.0 0.98141 0.02
    8 10 -1 0 2417.1468 2330.0274 -180.0 0.98136 0.03
    8 7 -11 0 345.6495 334.5744 0.0 0.98126 0.00
    4 2 12 0 49.9597 48.7416 -180.0 0.98122 0.00
    6 2 10 0 5760.2248 5610.3423  0.0 0.98069 0.07
    7 7 -12 0 44.1500 42.7616 0.0 0.98065 0.00
    9 4 -12 0 36.9222 35.8696 180.0 0.98059 0.00
    6 8 7 0 2.1788 2.1308 -180.0 0.98047 0.00
    6 0 -15 0 4063.0474 3989.9515 180.0 0.98028 0.03
    0 14 1 0 16349.2039 16336.6590  0.0 0.97999 0.25
    4 11 6 0 3324.9228 3311.3146  0.0 0.97997 0.04
    11 2 -9 0 182.8919 182.6902 -180.0 0.97989 0.00
    1 13 5 0 1118.5753 1132.7922 0.0 0.97943 0.02
    2 12 -8 0 180.3018 182.3092 180.0 0.97939 0.00
    4 13 -4 0 1837.4832 1871.2252 -180.0 0.97924 0.03
    10 3 -11 0 3246.2247 3277.1856 180.0 0.97919 0.05
    2 8 11 0 7037.4329 7087.0065 0.0 0.97914 0.08
    6 9 6 0 450.2315 452.2864  0.0 0.97876 0.01
    9 9 -4 0 28403.0225 28503.6969 -180.0 0.97870 0.40
    6 12 -1 0 998.9864 995.0887  0.0 0.97853 0.01
    1 1 -15 0 8073.5459 8084.0042 180.0 0.97852 0.10
    3 5 12 0 338.4405 339.0968 0.0 0.97849 0.00
    1 14 0 0 67.2247 66.2760 0.0 0.97833 0.00
    10 3 3 0 25391.3305 25171.8199 180.0 0.97824 0.35
    9 9 -3 0 774.7941 767.3015 0.0 0.97819 0.01
    2 11 8 0 17669.2272 17614.8923 -180.0 0.97811 0.21
    8 9 2 0 3584.3116 3551.6694  0.0 0.97791 0.05
    1 14 -1 0 5796.8425 5716.1210 -180.0 0.97789 0.09
    6 1 -15 0 2729.5273 2709.3325 0.0 0.97780 0.04
    9 8 -8 0 6928.0611 6850.3674 -180.0 0.97753 0.10
    9 1 -13 0 537.1391 533.4270  0.0 0.97744 0.01
    6 12 -4 0 2394.6981 2341.6802 -180.0 0.97729 0.03
    8 8 -10 0 2751.3302 2733.6040 180.0 0.97714 0.04
    3 13 3 0 3908.2639 3874.7771 -180.0 0.97705 0.06
    4 13 1 0 11628.8511 11606.8558 180.0 0.97684 0.17
    3 7 11 0 309.7276 316.1116 180.0 0.97666 0.00
    1 12 -8 0 4857.8485 4951.8577 0.0 0.97660 0.06
    8 0 -14 0 2072.2591 2149.8118 180.0 0.97627 0.01
    8 6 -12 0 31.2074 33.1051 180.0 0.97587 0.00
    7 11 0 0 196.7200 209.2421 180.0 0.97587 0.00
    3 1 13 0 32586.7473 34562.6376  0.0 0.97581 0.40
    7 9 -10 0 1061.0714 1141.9492 -180.0 0.97566 0.01
    3 6 -14 0 491.5172 533.4482 0.0 0.97537 0.01
    11 5 -4 0 2054.2239 2274.8069 0.0 0.97512 0.03
    8 10 -6 0 1650.8470 1845.8889 180.0 0.97483 0.02
    7 1 9 0 2240.4392 2471.0362 0.0 0.97477 0.03
    11 5 -5 0 375.9664 418.3700 -180.0 0.97475 0.01
    9 9 -5 0 0.1641 0.1837 -180.0 0.97471 0.00
    1 13 -6 0 62.8885 70.2975 -180.0 0.97454 0.00
    3 12 -8 0 60.5488 67.5058  0.0 0.97438 0.00
    2 3 -15 0 5275.3964 5807.6542 180.0 0.97427 0.06
    1 14 1 0 8088.4059 9184.9468 -180.0 0.97427 0.12
    5 3 -15 0 382.4984 419.2798  0.0 0.97385 0.00
    8 1 -14 0 716.8351 785.9076 180.0 0.97382 0.01
    2 13 -6 0 2337.5273 2571.8847 180.0 0.97371 0.03
    6 11 3 0 3266.7816 3577.6041 180.0 0.97370 0.04
    4 6 -14 0 18.2329 19.6178 -180.0 0.97343 0.00
    0 14 2 0 1960.8208 2124.4485 -180.0 0.97323 0.03
    6 5 -14 0 4218.5055 4496.0682 0.0 0.97322 0.05
    9 9 -2 0 18402.7581 19711.0674 -180.0 0.97318 0.25
    5 3 11 0 1953.8976 2044.6276 -180.0 0.97298 0.02
    1 14 -2 0 8438.6621 8886.9086 180.0 0.97295 0.13
    9 8 1 0 3338.2239 3492.2989 0.0 0.97294 0.04
    6 7 8 0 8826.8471 9091.7209 -180.0 0.97274 0.10
    6 8 -12 0 3885.3810 3970.4722  0.0 0.97268 0.05
    9 4 5 0 11.9248 11.6652  0.0 0.97190 0.00
    6 9 -11 0 68.7626 67.6314 0.0 0.97181 0.00
    1 3 14 0 3565.8039 3574.8192 -180.0 0.97172 0.04
    11 4 -1 0 7270.5913 7195.0041 180.0 0.97141 0.10
    1 10 10 0 4913.5400 4996.2487 180.0 0.97127 0.06
    1 2 -15 0 11210.6314 11448.3212  0.0 0.97117 0.13
    11 5 -3 0 192.8502 197.3393 180.0 0.97104 0.00
    11 3 0 0 304.3731 312.4273  0.0 0.97099 0.00
    3 9 -12 0 9909.5968 10236.4784 -180.0 0.97095 0.12
    7 11 -6 0 58.1143 60.7303 -180.0 0.97079 0.00
    10 7 -7 0 11868.8592 12504.3331 0.0 0.97063 0.16
    3 10 -11 0 496.2027 523.3332 -180.0 0.97058 0.01
    6 2 -15 0 51.2086 54.3506 180.0 0.97047 0.00
    10 7 -1 0 797.0790 856.4265 -180.0 0.97023 0.01
    2 10 -11 0 2647.8451 2844.3935 -180.0 0.97018 0.03
    9 2 -13 0 10186.1972 10980.8810  0.0 0.97012 0.14
    7 4 -14 0 208.9889 225.6678 180.0 0.97008 0.00
    6 12 0 0 38.3878 41.7331  0.0 0.96998 0.00
    11 5 -6 0 563.1128 612.7530  0.0 0.96993 0.01
    2 6 -14 0 1523.1969 1678.2411  0.0 0.96960 0.02
    7 10 3 0 7301.1451 8185.3461  0.0 0.96937 0.09
    6 11 -8 0 528.8990 598.9253 0.0 0.96926 0.01
    8 10 0 0 557.6893 635.5278 -180.0 0.96918 0.01
    10 5 -10 0 2569.3531 2917.0370 -180.0 0.96910 0.04
    7 6 -13 0 9788.0822 11151.6670 -180.0 0.96905 0.13
    4 3 12 0 15035.7776 17017.0489  0.0 0.96896 0.18
    1 9 11 0 13395.2286 15165.5131 -180.0 0.96896 0.15
    11 4 -8 0 202.1240 232.6083  0.0 0.96882 0.00
    2 9 -12 0 193.3306 221.3040  0.0 0.96877 0.00
    11 1 1 0 5.7966 6.8257 0.0 0.96858 0.00
    3 2 13 0 4062.8782 4665.8789 0.0 0.96852 0.05
    6 3 10 0 30.8353 35.6449  0.0 0.96846 0.00
    5 11 -9 0 516.9401 608.0501 180.0 0.96842 0.01
    10 5 2 0 5921.2755 7031.3174 -180.0 0.96831 0.08
    2 14 -1 0 342.3757 418.8215 180.0 0.96811 0.01
    1 6 13 0 149.0845 172.7095  0.0 0.96798 0.00
    6 12 -5 0 112.1606 136.4678 0.0 0.96798 0.00
    5 11 5 0 573.5292 676.7498 -180.0 0.96796 0.01
    9 1 6 0 14777.1138 17636.0969 180.0 0.96784 0.19
    6 10 5 0 928.2983 1094.3479 0.0 0.96774 0.01
    10 0 -12 0 1863.8106 2191.8913 0.0 0.96772 0.01
    0 13 6 0 1120.9523 1336.3784  0.0 0.96769 0.02
    11 3 -9 0 433.4877 510.2528 0.0 0.96768 0.01
    7 2 9 0 10102.7917 11781.6437  0.0 0.96751 0.13
    9 6 -11 0 13.9026 15.8784 0.0 0.96701 0.00
    10 6 -9 0 15049.2166 16915.0349 180.0 0.96680 0.21
    7 5 8 0 1204.2076 1344.7187 180.0 0.96680 0.01
    2 14 0 0 568.1192 650.3397 0.0 0.96678 0.01
    10 0 4 0 1086.2199 1216.6293 0.0 0.96668 0.01
    8 2 -14 0 56.2238 61.8487 0.0 0.96658 0.00
    9 9 -6 0 2681.4480 2900.3195 180.0 0.96636 0.04
    4 13 -5 0 7757.6919 8416.7754 180.0 0.96634 0.11
    0 12 8 0 459.8990 486.0763  0.0 0.96619 0.01
    10 6 1 0 6535.6122 6893.9263 180.0 0.96615 0.09
    8 7 5 0 57.4421 60.2111 0.0 0.96611 0.00
    9 7 -10 0 4417.4116 4611.5320  0.0 0.96607 0.06
    5 12 -7 0 6088.4190 6200.6118 180.0 0.96588 0.08
    1 14 2 0 1915.1913 1939.9416 0.0 0.96587 0.03
    5 12 3 0 7183.7067 7101.2267 -180.0 0.96556 0.09
    4 9 -12 0 5778.9201 5747.8971  0.0 0.96552 0.07
    10 1 -12 0 43.6541 42.9517 0.0 0.96534 0.00
    3 13 -6 0 5459.2692 5261.7210 0.0 0.96526 0.08
    2 14 -2 0 2098.4189 1995.2819 -180.0 0.96506 0.03
    3 4 -15 0 1195.2671 1163.2189  0.0 0.96489 0.01
    4 4 -15 0 273.2292 264.8770  0.0 0.96476 0.00
    11 1 -10 0 6807.1493 6576.5095  0.0 0.96456 0.09
    1 11 9 0 55.3263 53.3856  0.0 0.96438 0.00
    8 4 7 0 3.8171 3.6674  0.0 0.96437 0.00
    6 7 -13 0 57.0657 54.7815 180.0 0.96434 0.00
    10 1 4 0 3325.8831 3169.7656 0.0 0.96430 0.04
    8 8 4 0 1810.3614 1722.4962 -180.0 0.96401 0.02
    5 6 -14 0 16774.9422 15990.0645 -180.0 0.96391 0.21
    9 9 -1 0 8143.6799 7684.7408 0.0 0.96389 0.11
    8 9 -9 0 4085.0970 3868.1528 180.0 0.96388 0.05
    1 14 -3 0 193.1587 180.6958  0.0 0.96373 0.00
    0 7 13 0 238.0327 227.8133 -180.0 0.96355 0.00
    4 10 -11 0 7139.2019 6764.6168 0.0 0.96342 0.09
    5 6 10 0 1157.2846 1109.7800 180.0 0.96314 0.01
    4 13 2 0 21271.2887 19945.0045  0.0 0.96312 0.30
    11 5 -2 0 3240.0365 3122.5462 180.0 0.96265 0.04
    2 11 -10 0 5799.8441 5686.9795 -180.0 0.96243 0.07
    10 4 -11 0 4.5368 4.4825 0.0 0.96227 0.00
    0 14 3 0 3406.9221 3371.7589  0.0 0.96226 0.05
    1 10 -11 0 431.4945 427.1976 0.0 0.96222 0.00
    3 8 -13 0 167.3819 166.0644 0.0 0.96217 0.00
    4 12 -8 0 1455.9640 1464.0456 -180.0 0.96189 0.02
    0 5 14 0 4.2745 4.2840  0.0 0.96187 0.00
    4 6 11 0 1950.8617 1957.8648 180.0 0.96181 0.02
    3 12 6 0 986.6480 992.7998 0.0 0.96180 0.01
    6 10 -10 0 9982.9593 10063.0247  0.0 0.96180 0.13
    11 2 1 0 3.4523 3.5267 -180.0 0.96145 0.00
    8 5 -13 0 1024.1247 1040.4357 180.0 0.96145 0.01
    10 4 3 0 4199.3834 4290.1183 -180.0 0.96136 0.06
    7 11 1 0 4968.8977 5080.0613 0.0 0.96131 0.07
    2 14 1 0 1846.6779 1902.1002 -180.0 0.96113 0.03
    3 11 -10 0 412.1078 420.2566 0.0 0.96110 0.01
    2 7 12 0 523.1969 531.2169  0.0 0.96098 0.01
    11 5 -7 0 3368.6249 3439.2182  0.0 0.96085 0.05
    9 2 6 0 12659.2377 12918.7012 180.0 0.96073 0.16
    5 13 -2 0 953.8217 982.1771 -180.0 0.96072 0.01
    8 10 -7 0 9728.1187 9848.6539 0.0 0.96042 0.13
    2 5 13 0 5883.6512 5915.8042 -180.0 0.96015 0.07
    9 7 3 0 10047.7969 9932.4989  0.0 0.95970 0.13
    9 6 4 0 3.6571 3.6180 0.0 0.95964 0.00
    7 8 6 0 9545.3354 9509.9607  0.0 0.95952 0.11
    7 10 -9 0 1714.5750 1695.9383 0.0 0.95949 0.02
    2 12 7 0 2363.2904 2362.7625 180.0 0.95936 0.03
    1 3 -15 0 48.7089 48.9613 0.0 0.95928 0.00
    8 6 6 0 840.7864 845.6552  0.0 0.95915 0.01
    2 13 5 0 4629.3362 4646.5008 -180.0 0.95915 0.06
    1 9 -12 0 6416.0906 6481.7578 0.0 0.95914 0.07
    9 5 -12 0 20163.5168 20557.2737  0.0 0.95889 0.27
    5 13 -3 0 99.5916 104.3074 0.0 0.95861 0.00
    6 3 -15 0 11512.5524 11915.8491  0.0 0.95860 0.15
    4 8 -13 0 8114.6839 8390.0028  0.0 0.95859 0.10
    5 13 -1 0 642.1294 674.4182 0.0 0.95855 0.01
    2 8 -13 0 141.2096 146.9250 0.0 0.95834 0.00
    10 2 -12 0 1107.2456 1157.1429  0.0 0.95828 0.02
    9 3 -13 0 4390.6681 4593.7877 -180.0 0.95827 0.06
    0 0 15 0 2580.3100 2687.7913 0.0 0.95825 0.02
    2 14 -3 0 812.1528 864.9859 180.0 0.95776 0.01
    1 8 12 0 0.6762 0.7066 0.0 0.95765 0.00
    2 4 -15 0 4592.8489 4809.6697 -180.0 0.95759 0.05
    11 2 -10 0 12983.2397 13618.1653  0.0 0.95752 0.18
    2 0 14 0 132.2454 138.0027  0.0 0.95740 0.00
    6 12 1 0 218.6110 230.4589 180.0 0.95738 0.00
    10 2 4 0 1308.4145 1374.8984 0.0 0.95726 0.02
    5 4 -15 0 12994.7802 13568.8549 180.0 0.95719 0.16
    3 3 13 0 166.3751 171.5794 -180.0 0.95673 0.00
    1 6 -14 0 15619.7933 16029.4393 0.0 0.95652 0.17
    3 13 4 0 721.8392 735.9761 0.0 0.95648 0.01
    5 4 11 0 2025.7516 2073.6766 180.0 0.95637 0.02
    1 11 -10 0 2142.2844 2187.9915 180.0 0.95636 0.02
    12 0 -5 0 2429.1858 2467.6393 -180.0 0.95633 0.02
    6 6 9 0 3214.3434 3280.9750  0.0 0.95621 0.04
    9 8 -9 0 4898.5448 4955.1102  0.0 0.95616 0.06
    4 12 5 0 3456.2881 3506.3798 -180.0 0.95601 0.04
    4 9 9 0 2.8965 2.9616 -180.0 0.95597 0.00
    0 1 15 0 972.4027 994.3047 -180.0 0.95593 0.01
    8 0 8 0 127.4029 129.4793 -180.0 0.95593 0.00
    7 3 9 0 158.2054 162.0205  0.0 0.95575 0.00
    10 7 -8 0 1296.4181 1333.5880 180.0 0.95556 0.02
    7 9 5 0 13261.5215 13828.4913 -180.0 0.95538 0.16
    1 4 14 0 1127.3039 1186.2032 180.0 0.95518 0.01
    2 1 14 0 112.7348 119.1157 180.0 0.95508 0.00
    10 7 0 0 2268.2893 2437.8571 -180.0 0.95506 0.03
    7 1 -15 0 10133.5663 10848.0818 180.0 0.95500 0.13
    12 0 -4 0 22729.3027 24449.0967  0.0 0.95499 0.16
    8 3 -14 0 3174.8914 3420.3201 180.0 0.95486 0.04
    7 11 -7 0 1334.0861 1457.3350 -180.0 0.95486 0.02
    4 10 8 0 26782.1036 28653.2554 -180.0 0.95482 0.30
    7 7 7 0 4809.1659 5171.7297 -180.0 0.95478 0.06
    6 12 -6 0 37.0984 41.0584  0.0 0.95469 0.00
    10 8 -4 0 680.0028 749.5413 0.0 0.95449 0.01
    11 4 0 0 62.9544 69.6385  0.0 0.95448 0.00
    12 1 -5 0 1078.6814 1160.8339 0.0 0.95402 0.01
    9 9 -7 0 0.3338 0.3602  0.0 0.95399 0.00
    1 13 6 0 2621.4670 2744.8433 -180.0 0.95364 0.03
    8 1 8 0 840.8346 878.3226 -180.0 0.95362 0.01
    1 14 3 0 410.1374 422.7274  0.0 0.95346 0.01
    12 0 -6 0 32936.2085 34002.4990 0.0 0.95345 0.23
    8 10 1 0 3763.0175 3816.9662 -180.0 0.95323 0.05
    8 9 3 0 1838.2340 1850.5477 180.0 0.95304 0.02
    3 10 9 0 3376.0023 3416.3318  0.0 0.95298 0.04
    5 9 -12 0 4.4669 4.4825 180.0 0.95285 0.00
    12 1 -4 0 728.2670 725.0444 -180.0 0.95269 0.01
    4 4 12 0 119.4149 119.9689  0.0 0.95255 0.00
    10 8 -5 0 805.3444 798.7746 0.0 0.95246 0.01
    4 11 -10 0 11104.8692 11067.8691  0.0 0.95245 0.14
    3 6 12 0 60.9661 61.2307 0.0 0.95233 0.00
    10 8 -3 0 6672.9430 6620.0900  0.0 0.95233 0.09
    5 13 -4 0 1199.0978 1181.8488 180.0 0.95231 0.02
    5 9 8 0 15308.4620 15354.5778 0.0 0.95223 0.17
    5 13 0 0 318.4053 316.1126 -180.0 0.95219 0.00
    6 4 10 0 9420.3263 9464.6447 -180.0 0.95207 0.11
    3 9 10 0 5334.9607 5388.0809 180.0 0.95161 0.06
    2 14 2 0 4748.1586 4857.6594 0.0 0.95138 0.07
    11 4 -9 0 802.2197 813.6318 0.0 0.95133 0.01
    3 14 -1 0 6408.3256 6588.7808 180.0 0.95133 0.09
    12 1 -6 0 17.9770 18.2384 180.0 0.95117 0.00
    9 8 2 0 380.4301 385.0842 180.0 0.95092 0.00
    9 5 5 0 3387.4205 3407.2776 -180.0 0.95076 0.04
    9 9 0 0 5359.1096 5380.1482 -180.0 0.95067 0.07
    1 14 -4 0 8031.0493 8040.1262 180.0 0.95058 0.11
    11 5 -1 0 2882.6312 2843.1988 0.0 0.95030 0.04
    3 14 -2 0 7043.4859 6861.4786 0.0 0.95010 0.10
    11 3 1 0 2618.9873 2526.5704 0.0 0.94992 0.03
    4 13 -6 0 6729.8625 6430.4457  0.0 0.94977 0.09
    12 0 -3 0 60.3280 56.8980 180.0 0.94948 0.00
    11 6 -4 0 12707.4410 11853.5862 -180.0 0.94923 0.17
    9 3 6 0 858.8046 804.0529 0.0 0.94921 0.01
    2 13 -7 0 659.7282 615.4605 -180.0 0.94921 0.01
    5 10 -11 0 1342.9656 1259.9203 -180.0 0.94916 0.02
    0 2 15 0 2546.5881 2416.1646 0.0 0.94908 0.03
    7 5 -14 0 1301.0311 1219.4208 -180.0 0.94906 0.02
    11 6 -5 0 75.7821 70.3225 0.0 0.94888 0.00
    1 12 8 0 6.8469 6.4431 180.0 0.94887 0.00
    5 10 7 0 4046.6261 3835.7005 -180.0 0.94861 0.05
    3 14 0 0 4.6789 4.3014  0.0 0.94840 0.00
    4 8 10 0 4872.7492 4695.1066 -180.0 0.94837 0.05
    6 11 4 0 22.4345 21.3506 -180.0 0.94833 0.00
    1 13 -7 0 372.6607 353.8424 0.0 0.94831 0.00
    2 2 14 0 24.5318 23.7949  0.0 0.94825 0.00
    7 2 -15 0 112.9915 109.0408  0.0 0.94816 0.00
    11 5 -8 0 3750.7465 3710.3438 -180.0 0.94788 0.05
    5 8 -13 0 11849.0091 11769.1379  0.0 0.94784 0.14
    0 14 4 0 1326.5730 1355.5142 180.0 0.94751 0.02
    6 6 -14 0 2119.4540 2167.6347 180.0 0.94747 0.03
    1 8 -13 0 13276.1602 13672.4416 180.0 0.94735 0.14
    0 10 11 0 9439.8935 9773.9040 -180.0 0.94727 0.10
    12 1 -3 0 3798.6360 3971.2910  0.0 0.94722 0.05
    12 2 -5 0 0.2655 0.2774 0.0 0.94721 0.00
    5 8 9 0 276.6875 288.2753 -180.0 0.94716 0.00
    10 3 -12 0 1226.1367 1307.7262 180.0 0.94685 0.02
    8 2 8 0 1136.3828 1215.2049 -180.0 0.94682 0.01
    2 14 -4 0 1903.8914 2105.3413 180.0 0.94650 0.03
    12 0 -7 0 3531.8570 3835.9336 180.0 0.94647 0.02
    10 8 -6 0 1984.4740 2181.2443 -180.0 0.94631 0.03
    2 12 -9 0 47.6211 52.0979 -180.0 0.94617 0.00
    11 3 -10 0 1186.9640 1296.6833 -180.0 0.94613 0.02
    10 8 -2 0 2551.3390 2821.5270  0.0 0.94606 0.03
    12 2 -4 0 10217.9999 11256.1773  0.0 0.94591 0.14
    10 3 4 0 4112.8086 4542.9148  0.0 0.94587 0.05
    4 13 3 0 370.4253 408.7988 180.0 0.94584 0.00
    8 8 -11 0 1179.5007 1296.1465 -180.0 0.94581 0.02
    3 11 8 0 292.3236 318.8398 0.0 0.94566 0.00
    11 6 -3 0 166.7031 183.5535 0.0 0.94545 0.00
    8 7 -12 0 17.0606 18.6959 -180.0 0.94542 0.00
    7 8 -12 0 9869.7561 10804.8607  0.0 0.94526 0.12
    4 11 7 0 0.1500 0.1633 0.0 0.94501 0.00
    3 7 -14 0 477.6084 519.6192 -180.0 0.94496 0.01
    3 14 -3 0 413.2758 457.6609 0.0 0.94477 0.01
    11 6 -6 0 2160.0385 2350.0328 -180.0 0.94443 0.03
    12 2 -6 0 7821.4628 8490.8774  0.0 0.94442 0.11
    12 1 -7 0 2259.4676 2437.4926 -180.0 0.94424 0.03
    3 5 -15 0 5986.0096 6431.2536 180.0 0.94420 0.07
    4 5 -15 0 3188.0329 3413.4781 0.0 0.94407 0.04
    8 5 7 0 130.5202 137.9096  0.0 0.94372 0.00
    10 6 -10 0 45.5405 48.0390 0.0 0.94367 0.00
    11 1 2 0 4417.4823 4635.3353 0.0 0.94356 0.06
    6 11 -9 0 21.8507 22.8762 -180.0 0.94348 0.00
    1 4 -15 0 11756.8754 12281.8442  0.0 0.94335 0.13
    0 11 10 0 4535.8014 4730.4083  0.0 0.94330 0.05
    7 11 2 0 85.9859 89.4747  0.0 0.94329 0.00
    3 12 -9 0 2868.6811 2984.7058 -180.0 0.94327 0.04
    2 10 10 0 683.7453 712.1049 180.0 0.94322 0.01
    4 7 -14 0 1921.7291 1997.9795 -180.0 0.94320 0.02
    4 0 -16 0 1195.2690 1239.1498 180.0 0.94311 0.01
    3 13 -7 0 6033.6155 6214.4798 180.0 0.94300 0.08
    10 6 2 0 4543.9567 4671.8307  0.0 0.94294 0.06
    7 9 -11 0 1082.7425 1113.4209 -180.0 0.94283 0.01
    5 12 -8 0 6010.2243 6154.9057 -180.0 0.94278 0.08
    6 4 -15 0 6732.0521 6922.5980 0.0 0.94271 0.08
    7 10 4 0 33.0095 33.9059  0.0 0.94269 0.00
    0 9 12 0 5527.4508 5707.8521  0.0 0.94269 0.06
    8 10 -8 0 490.8606 502.0223 0.0 0.94254 0.01
    5 12 4 0 4818.2345 4950.9001 0.0 0.94242 0.06
    8 11 -3 0 7040.7646 7186.5535  0.0 0.94242 0.09
    9 4 -13 0 9035.8619 9303.0306  0.0 0.94239 0.12
    5 13 -5 0 225.4446 233.5780 0.0 0.94206 0.00
    1 12 -9 0 9302.4678 9662.9470  0.0 0.94202 0.11
    5 13 1 0 1743.9573 1826.3139  0.0 0.94188 0.02
    10 5 -11 0 72.2699 75.6424 -180.0 0.94174 0.00
    3 8 11 0 4505.6806 4698.8002 -180.0 0.94169 0.05
    7 6 8 0 8064.8558 8442.9224 0.0 0.94155 0.09
    3 14 1 0 1096.5768 1168.1136 -180.0 0.94144 0.02
    8 11 -4 0 0.0211 0.0223 -180.0 0.94125 0.00
    6 12 2 0 1040.8205 1093.0225  0.0 0.94120 0.01
    3 4 13 0 2805.1334 2907.5040  0.0 0.94092 0.03
    4 1 -16 0 12807.7931 13285.1209 0.0 0.94090 0.15
    10 5 3 0 1560.3766 1619.2961 180.0 0.94089 0.02
    6 9 7 0 2361.8219 2437.6088  0.0 0.94067 0.03
    12 2 -3 0 347.6677 357.8762 0.0 0.94055 0.00
    0 13 7 0 7290.8846 7489.0708 -180.0 0.94038 0.09
    12 0 -2 0 1411.8345 1440.3344  0.0 0.94002 0.01
    7 4 9 0 8527.1873 8703.7585  0.0 0.93999 0.10
    2 7 -14 0 1072.4963 1090.1528 -180.0 0.93971 0.01
    8 11 -2 0 0.4489 0.4518  0.0 0.93955 0.00
    2 9 11 0 410.6443 416.7624 180.0 0.93949 0.00
    3 1 -16 0 1262.8868 1277.8121 0.0 0.93941 0.01
    7 12 -3 0 1216.1533 1218.8989 0.0 0.93921 0.02
    7 7 -13 0 6113.2387 6172.3284  0.0 0.93921 0.08
    11 1 -11 0 1311.8509 1326.3136 180.0 0.93918 0.02
    8 4 -14 0 7480.4116 7555.0526 0.0 0.93914 0.09
    2 11 9 0 727.8543 740.6038 0.0 0.93851 0.01
    1 7 13 0 3087.4891 3152.7899  0.0 0.93824 0.03
    6 8 8 0 1357.5773 1387.7895 0.0 0.93817 0.01
    9 9 -8 0 248.3890 254.8096 180.0 0.93807 0.00
    0 3 15 0 520.7642 533.7864 180.0 0.93798 0.01
    7 12 -2 0 17978.6098 18558.6510 -180.0 0.93797 0.24
    6 12 -7 0 716.0839 740.1442 180.0 0.93791 0.01
    2 14 3 0 33.3808 34.5069  0.0 0.93791 0.00
    12 1 -2 0 83.3848 86.2855 -180.0 0.93783 0.00
    8 9 -10 0 209.1931 216.2414 180.0 0.93773 0.00
    11 6 -2 0 15885.1168 16472.5148 -180.0 0.93771 0.20
    12 2 -7 0 38.9801 40.2208 0.0 0.93763 0.00
    1 14 4 0 812.3632 842.2878 0.0 0.93750 0.01
    2 5 -15 0 5277.1931 5419.7321 -180.0 0.93736 0.06
    9 7 -11 0 1855.0789 1910.1771 0.0 0.93735 0.02
    2 3 14 0 4446.9415 4553.4316 180.0 0.93717 0.05
    10 7 -9 0 805.3260 826.6247  0.0 0.93717 0.01
    7 3 -15 0 67.1334 68.7972 -180.0 0.93709 0.00
    5 11 -10 0 831.1622 851.7703  0.0 0.93707 0.01
    0 6 14 0 135.6018 138.5521 180.0 0.93698 0.00
    5 5 -15 0 822.7039 841.4361 -180.0 0.93698 0.01
    11 2 2 0 1433.6465 1467.3192  0.0 0.93697 0.02
    8 6 -13 0 12964.8278 13194.9455 180.0 0.93660 0.16
    5 11 6 0 3626.7038 3689.4654  0.0 0.93660 0.04
    10 7 1 0 356.6158 363.1895  0.0 0.93657 0.00
    7 12 -4 0 15542.2227 15827.6769 180.0 0.93646 0.20
    10 8 -7 0 524.3876 530.8954 180.0 0.93628 0.01
    5 5 11 0 1074.7405 1085.4245 -180.0 0.93621 0.01
    12 3 -5 0 1326.9661 1339.1695  0.0 0.93617 0.02
    8 11 -5 0 5893.3887 5937.0617  0.0 0.93610 0.08
    11 6 -7 0 318.3497 319.9718  0.0 0.93605 0.00
    10 8 -1 0 6709.6229 6701.9709 0.0 0.93592 0.08
    8 3 8 0 1351.1171 1348.0109 180.0 0.93579 0.02
    7 11 -8 0 5350.3747 5290.8763 -180.0 0.93569 0.07
    12 0 -8 0 8742.5330 8691.5068 0.0 0.93566 0.06
    9 1 -14 0 2528.5983 2509.7218 180.0 0.93560 0.03
    3 14 -4 0 2456.0626 2399.4207 0.0 0.93553 0.03
    5 1 -16 0 1270.9548 1258.6340 -180.0 0.93546 0.02
    2 6 13 0 115.8249 115.4235 -180.0 0.93540 0.00
    6 0 11 0 5599.9101 5565.4946 -180.0 0.93512 0.03
    1 5 14 0 4484.9344 4467.2686 -180.0 0.93509 0.05
    12 3 -4 0 218.2682 215.7695 -180.0 0.93491 0.00
    6 10 6 0 2661.0402 2646.8453  0.0 0.93480 0.03
    9 10 -4 0 719.1566 710.5566  0.0 0.93476 0.01
    5 1 12 0 6640.4537 6642.7676 180.0 0.93463 0.08
    5 7 -14 0 344.0776 343.7431 180.0 0.93453 0.00
    11 5 0 0 12823.4151 12760.5038 180.0 0.93444 0.16
    11 4 1 0 1071.5053 1065.9803 0.0 0.93444 0.01
    4 2 -16 0 252.7765 253.5400 -180.0 0.93436 0.00
    9 10 -3 0 298.5426 297.8504 180.0 0.93431 0.00
    9 6 -12 0 806.5901 810.8949 0.0 0.93423 0.01
    8 10 2 0 12465.8249 12576.2059 -180.0 0.93407 0.15
    9 9 1 0 4805.6893 4856.0498 0.0 0.93401 0.06
    1 14 -5 0 1016.3830 1026.7044  0.0 0.93399 0.01
    5 7 10 0 3384.8863 3466.7856  0.0 0.93382 0.04
    6 9 -12 0 650.3908 666.9548 180.0 0.93378 0.01
    9 4 6 0 12316.6017 12633.6715 180.0 0.93377 0.15
    4 12 -9 0 1639.4855 1710.1940  0.0 0.93350 0.02
    12 1 -8 0 26.8794 27.9928 0.0 0.93350 0.00
    12 3 -6 0 63.3465 66.1392 180.0 0.93348 0.00
    2 13 6 0 3586.0530 3775.3044 180.0 0.93331 0.04
    2 0 -16 0 31221.9607 32843.7765 -180.0 0.93324 0.17
    3 13 5 0 3321.7037 3519.0847 -180.0 0.93320 0.04
    6 1 11 0 167.2952 177.3299 180.0 0.93297 0.00
    3 2 -16 0 2210.8781 2354.2897 -180.0 0.93290 0.02
    7 12 -1 0 6577.7354 7150.3617 0.0 0.93278 0.09
    8 11 -1 0 11975.4328 13007.6071 0.0 0.93275 0.15
    11 2 -11 0 4185.1678 4482.8282 -180.0 0.93268 0.05
    4 5 12 0 2445.2232 2598.8722  0.0 0.93263 0.03
    4 7 11 0 17580.8030 18688.0782 0.0 0.93262 0.18
    10 0 -13 0 1795.2148 1926.8931 -180.0 0.93252 0.01
    8 8 5 0 35.3948 37.9714 0.0 0.93222 0.00
    9 8 -10 0 4143.9261 4453.9355 -180.0 0.93218 0.05
    6 5 10 0 1618.3609 1720.7730 -180.0 0.93218 0.02
    7 10 -10 0 578.4176 621.2669  0.0 0.93211 0.01
    2 14 -5 0 5353.8631 5666.2553 180.0 0.93168 0.07
    10 4 -12 0 1.5140 1.5786 -180.0 0.93152 0.00
    11 5 -9 0 13745.5080 14307.8497  0.0 0.93148 0.18
    10 0 5 0 3927.3633 4090.0065  0.0 0.93147 0.02
    12 2 -2 0 49.2105 50.8740  0.0 0.93135 0.00
    9 10 -5 0 1.5587 1.6024 180.0 0.93127 0.00
    2 1 -16 0 977.7444 1000.9959 180.0 0.93110 0.01
    0 12 9 0 165.7057 169.5445 180.0 0.93109 0.00
    4 0 13 0 3645.2817 3714.8221 -180.0 0.93087 0.02
    11 4 -10 0 11193.3935 11365.2973  0.0 0.93083 0.14
    3 14 2 0 9626.1599 9690.9432 180.0 0.93071 0.13
    9 7 4 0 1852.5393 1873.4685  0.0 0.93064 0.02
    6 8 -13 0 2406.4833 2437.2716 -180.0 0.93062 0.03
    10 4 4 0 1077.7181 1088.5348 0.0 0.93059 0.01
    10 1 -13 0 7348.2847 7441.7685 -180.0 0.93039 0.09
    3 12 7 0 85.4286 86.5114 -180.0 0.93025 0.00
    8 7 6 0 1783.4478 1805.6142  0.0 0.93019 0.02
    4 13 -7 0 9443.0079 9564.8525 180.0 0.93011 0.12
    9 10 -2 0 415.3776 420.2320 180.0 0.92994 0.01
    0 8 13 0 11256.2557 11381.6170 180.0 0.92992 0.11
    7 12 -5 0 850.8385 858.9566 -180.0 0.92982 0.01
    12 3 -3 0 7155.1460 7216.5134  0.0 0.92974 0.09
    0 14 5 0 122.6937 123.4004  0.0 0.92951 0.00
    10 1 5 0 2671.2353 2686.7447 -180.0 0.92934 0.03
    9 2 -14 0 67.6240 68.1025 -180.0 0.92917 0.00
    8 0 -15 0 26936.1411 27131.6469  0.0 0.92909 0.17
    5 2 -16 0 678.3586 683.3961 180.0 0.92903 0.01
    4 14 -2 0 1538.0509 1550.3813 0.0 0.92902 0.02
    6 10 -11 0 1523.8146 1536.5722 0.0 0.92875 0.02
    4 1 13 0 835.2600 841.1162 -180.0 0.92874 0.01
    4 14 -1 0 8456.2429 8555.1873 -180.0 0.92861 0.11
    5 13 -6 0 1394.1266 1407.9012 180.0 0.92824 0.02
    5 2 12 0 1146.4789 1151.7145 0.0 0.92822 0.01
    1 1 15 0 7559.1028 7582.7550 180.0 0.92808 0.08
    5 13 2 0 1045.9692 1051.4738 -180.0 0.92801 0.01
    3 10 -12 0 2129.2223 2135.7936 180.0 0.92800 0.02
    1 7 -14 0 95.9563 95.9365 0.0 0.92778 0.00
    2 8 12 0 2331.3031 2324.5920  0.0 0.92761 0.02
    6 7 9 0 1081.5902 1077.5097  0.0 0.92750 0.01
    4 12 6 0 0.6082 0.6045 -180.0 0.92731 0.00
    8 11 -6 0 4761.6061 4734.8238 -180.0 0.92714 0.06
    12 2 -8 0 1453.5939 1437.5305  0.0 0.92711 0.02
    8 1 -15 0 751.9979 740.2903 0.0 0.92698 0.01
    12 0 -1 0 1355.8670 1336.1771 180.0 0.92696 0.01
    12 3 -7 0 13603.4920 13361.7036 180.0 0.92692 0.18
    9 6 5 0 6897.5922 6709.6144 -180.0 0.92671 0.08
    6 2 11 0 199.8836 193.7851 180.0 0.92659 0.00
    9 8 3 0 1207.3258 1157.7710 180.0 0.92645 0.01
    9 1 7 0 14008.0143 13349.2505  0.0 0.92630 0.17
    11 6 -1 0 1328.6092 1259.6160 0.0 0.92628 0.02
    11 3 2 0 530.4446 502.2930 0.0 0.92628 0.01
    1 10 11 0 17.6565 16.9314 180.0 0.92626 0.00
    8 9 4 0 9.8994 9.3694 0.0 0.92610 0.00
    2 10 -12 0 1219.3963 1161.0732 180.0 0.92610 0.01
    1 13 7 0 2594.8549 2449.0261  0.0 0.92593 0.03
    2 12 8 0 1246.9674 1177.2709 0.0 0.92573 0.01
    4 13 4 0 11752.3001 10989.6288  0.0 0.92560 0.14
    4 14 -3 0 964.1030 891.8038 180.0 0.92557 0.01
    6 0 -16 0 31740.7306 29750.6588 0.0 0.92554 0.19
    6 13 -2 0 374.9573 345.1368  0.0 0.92538 0.00
    7 6 -14 0 1160.3090 1085.2997  0.0 0.92514 0.01
    6 13 -3 0 363.6615 331.5565 0.0 0.92504 0.00
    12 1 -1 0 107.4183 99.7463  0.0 0.92486 0.00
    2 2 -16 0 5316.8884 5063.6526 180.0 0.92476 0.06
    3 9 -13 0 5476.3146 5298.3901 0.0 0.92447 0.06
    4 14 0 0 1921.9612 1856.6376 0.0 0.92435 0.03
    1 11 10 0 578.5554 575.1161 -180.0 0.92407 0.01
    10 2 -13 0 1544.3309 1535.6942 180.0 0.92406 0.02
    11 6 -8 0 46.1965 46.0069 180.0 0.92404 0.00
    1 5 -15 0 9433.6338 9430.7687  0.0 0.92399 0.10
    9 10 -6 0 1761.3370 1763.8452  0.0 0.92398 0.02
    3 7 12 0 3755.4805 3758.5443 -180.0 0.92397 0.04
    7 1 10 0 42.2395 42.5803 -180.0 0.92387 0.00
    7 12 0 0 2256.8367 2291.9923 -180.0 0.92383 0.03
    4 3 -16 0 34965.3785 35526.0357  0.0 0.92376 0.39
    3 11 -11 0 5061.5510 5229.9212  0.0 0.92348 0.06
    6 1 -16 0 107.2589 111.2063 -180.0 0.92345 0.00
    6 5 -15 0 2185.4730 2272.4315  0.0 0.92338 0.03
    4 10 -12 0 1451.1641 1516.3580 0.0 0.92325 0.02
    2 11 -11 0 5016.4859 5259.9945 0.0 0.92313 0.06
    9 5 -13 0 5053.8775 5325.6159 -180.0 0.92308 0.06
    0 4 15 0 1155.0951 1209.8173 0.0 0.92307 0.01
    10 2 5 0 930.3981 987.0105 0.0 0.92304 0.01
    3 14 -5 0 9029.1679 9747.0330 0.0 0.92274 0.12
    10 8 -8 0 4250.2307 4554.1596 -180.0 0.92273 0.05
    2 13 -8 0 17601.3671 18903.4737 180.0 0.92264 0.21
    4 2 13 0 2492.3374 2657.5274 -180.0 0.92245 0.03
    7 11 3 0 2108.2545 2281.1868 180.0 0.92243 0.02
    3 3 -16 0 2872.6908 3088.3115 0.0 0.92235 0.03
    2 4 14 0 338.4051 361.6384 -180.0 0.92230 0.00
    10 8 0 0 110.1468 120.3307  0.0 0.92228 0.00
    8 11 0 0 1565.8508 1712.5452 -180.0 0.92227 0.02
    7 4 -15 0 293.5262 317.8616 -180.0 0.92222 0.00
    11 3 -11 0 666.7102 721.0413 0.0 0.92213 0.01
    7 9 6 0 44.8710 48.5166 0.0 0.92212 0.00
    7 8 7 0 10661.3589 11517.7060 180.0 0.92203 0.12
    6 12 3 0 420.9091 459.3109 180.0 0.92199 0.01
    6 13 -1 0 12807.2750 14150.3202 -180.0 0.92192 0.17
    9 10 -1 0 346.3309 380.2268 -180.0 0.92183 0.00
    8 10 -9 0 78.8973 86.2374 -180.0 0.92182 0.00
    1 2 15 0 11491.7637 12337.6887 0.0 0.92180 0.12
    3 5 13 0 14158.7684 15168.3211 180.0 0.92171 0.15
    12 0 -9 0 1579.7238 1701.7718 180.0 0.92139 0.01
    12 4 -5 0 12792.2823 13858.2249 0.0 0.92135 0.16
    4 9 -13 0 330.4166 354.9133 -180.0 0.92130 0.00
    2 14 4 0 5962.8782 6465.4725  0.0 0.92118 0.07
    11 7 -4 0 1566.1368 1694.2838  0.0 0.92113 0.02
    2 9 -13 0 2447.2155 2604.8909  0.0 0.92107 0.03
    6 11 5 0 123.1765 131.7721 0.0 0.92103 0.00
    8 4 8 0 1617.6998 1725.8838 -180.0 0.92099 0.02
    6 13 -4 0 15.3596 16.6266  0.0 0.92088 0.00
    12 3 -2 0 2087.3761 2236.9562  0.0 0.92085 0.03
    7 5 9 0 386.3479 408.5599 180.0 0.92083 0.00
    11 7 -5 0 2.7071 2.8883 0.0 0.92081 0.00
    8 2 -15 0 3738.7500 3952.7630  0.0 0.92072 0.05
    3 6 -15 0 17.2254 18.0632 -180.0 0.92063 0.00
    4 6 -15 0 3740.4985 3905.2423  0.0 0.92051 0.04
    1 9 12 0 4679.1077 4856.2838 0.0 0.92046 0.05
    1 13 -8 0 91.0883 94.3745 -180.0 0.92031 0.00
    8 6 7 0 5323.8297 5481.3104  0.0 0.92018 0.06
    12 4 -4 0 6149.3189 6332.6952 -180.0 0.92015 0.08
    9 2 7 0 637.0242 653.1425 180.0 0.92006 0.01
    8 5 -14 0 208.2409 213.1987 180.0 0.92003 0.00
    7 12 -6 0 6841.1111 6896.6937 180.0 0.91952 0.09
    6 7 -14 0 13571.6145 13613.9591 0.0 0.91952 0.16
    12 1 -9 0 2573.5806 2557.6715 180.0 0.91933 0.03
    9 9 -9 0 7842.9499 7724.9075 0.0 0.91913 0.10
    12 4 -6 0 11209.5477 10804.2843 180.0 0.91878 0.14
    9 3 -14 0 90.1738 86.7695 0.0 0.91875 0.00
    12 2 -1 0 82.6062 78.9047 180.0 0.91865 0.00
    5 3 -16 0 744.4844 710.4859 -180.0 0.91861 0.01
    1 14 5 0 15704.9458 14895.9613  0.0 0.91854 0.19
    3 13 -8 0 1945.5702 1831.6938 0.0 0.91844 0.02
    4 14 -4 0 674.8930 631.0896  0.0 0.91839 0.01
    10 6 -11 0 261.8038 245.2622 180.0 0.91835 0.00
    6 12 -8 0 1412.8743 1301.7904  0.0 0.91822 0.02
    5 3 12 0 71.7805 66.0255 180.0 0.91783 0.00
    11 7 -3 0 520.4644 463.1171 180.0 0.91768 0.01
    7 2 10 0 640.9036 584.3380  0.0 0.91767 0.01
    1 10 -12 0 173.6216 158.9063  0.0 0.91766 0.00
    10 9 -4 0 2795.9936 2481.9716 180.0 0.91765 0.03
    10 6 3 0 4113.8124 3674.0081 180.0 0.91757 0.05
    5 12 -9 0 5320.2894 4768.9405 180.0 0.91751 0.06
    4 11 -11 0 48.6457 44.4416  0.0 0.91730 0.00
    6 2 -16 0 8715.4903 7972.6412  0.0 0.91727 0.10
    5 12 5 0 32433.0415 29970.4468 -180.0 0.91711 0.36
    12 3 -8 0 134.5858 126.9274 180.0 0.91675 0.00
    11 7 -6 0 7026.3223 6646.2959  0.0 0.91674 0.09
    11 1 3 0 1435.0094 1368.9362  0.0 0.91664 0.02
    3 14 3 0 0.3392 0.3236 -180.0 0.91658 0.00
    1 1 -16 0 1265.9948 1198.3144  0.0 0.91649 0.01
    4 14 1 0 11381.6059 10894.9729 180.0 0.91641 0.15
    1 11 -11 0 9682.2916 9168.2022 0.0 0.91627 0.10
    6 3 11 0 314.5926 297.7762 180.0 0.91625 0.00
    10 7 -10 0 985.1145 930.6352 180.0 0.91605 0.01
    6 11 -10 0 92.5757 87.1724 0.0 0.91591 0.00
    10 9 -5 0 1704.4193 1601.3035  0.0 0.91585 0.02
    10 9 -3 0 430.2184 403.0100 -180.0 0.91573 0.01
    3 1 14 0 2282.6417 2150.2721 180.0 0.91572 0.02
    11 5 1 0 3262.2157 3046.4755 0.0 0.91561 0.04
    10 7 2 0 10255.0168 9549.2857 -180.0 0.91538 0.12
    12 4 -3 0 2031.9275 1891.8415 0.0 0.91522 0.03
    9 5 6 0 20180.8655 18920.5503  0.0 0.91498 0.23
    0 15 1 0 403.6726 375.2983  0.0 0.91493 0.01
    4 10 9 0 3387.7933 3194.2213  0.0 0.91489 0.03
    6 13 0 0 0.1158 0.1091  0.0 0.91476 0.00
    8 11 -7 0 983.1941 927.9725 0.0 0.91471 0.01
    1 14 -6 0 1627.0381 1544.6097 0.0 0.91451 0.02
    2 3 -16 0 3577.6763 3393.5387 180.0 0.91448 0.04
    9 9 2 0 1193.0372 1132.6688 0.0 0.91448 0.01
    7 10 5 0 1395.6303 1325.2662 0.0 0.91437 0.02
    2 6 -15 0 5203.4789 4943.9631 180.0 0.91429 0.05
    7 7 8 0 560.0145 532.5014 180.0 0.91410 0.01
    1 12 9 0 24.3883 23.1942 -180.0 0.91407 0.00
    5 6 -15 0 249.2115 237.1176 180.0 0.91394 0.00
    7 11 -9 0 433.9278 412.3418  0.0 0.91391 0.01
    2 14 -6 0 3589.2994 3412.7831 0.0 0.91382 0.05
    10 3 -13 0 21669.7837 20638.0952 180.0 0.91381 0.27
    8 8 -12 0 12801.3400 12220.5484 -180.0 0.91359 0.15
    1 15 0 0 263.5617 252.0204 180.0 0.91358 0.00
    12 2 -9 0 656.3999 627.6608 180.0 0.91323 0.01
    1 15 -1 0 3052.3930 2946.3918 -180.0 0.91322 0.04
    5 6 11 0 93.1309 88.9505  0.0 0.91322 0.00
    3 8 -14 0 1370.8256 1309.6122 0.0 0.91317 0.01
    9 10 -7 0 1437.2269 1378.2813  0.0 0.91316 0.02
    6 13 -5 0 17651.8298 16984.3322 0.0 0.91308 0.22
    10 5 -12 0 3431.2904 3264.8756 -180.0 0.91287 0.04
    10 3 5 0 4776.8853 4539.4309 180.0 0.91281 0.06
    12 4 -7 0 8963.2490 8427.2618 0.0 0.91253 0.11
    2 12 -10 0 684.9843 643.2724  0.0 0.91241 0.01
    8 10 3 0 648.5039 604.8528  0.0 0.91232 0.01
    4 3 13 0 4.0155 3.7884 180.0 0.91225 0.00
    11 5 -10 0 7581.2135 7092.1523 -180.0 0.91221 0.09
    4 9 10 0 2413.8721 2276.2571 180.0 0.91221 0.02
    1 6 14 0 8040.4865 7589.0119 0.0 0.91218 0.08
    5 10 -12 0 247.5386 231.5496 0.0 0.91216 0.00
    11 1 -12 0 1940.2740 1821.9939  0.0 0.91200 0.02
    10 5 4 0 1449.2441 1349.6105 -180.0 0.91199 0.02
    11 4 2 0 1303.0817 1212.0269  0.0 0.91191 0.02
    5 9 -13 0 8313.5980 7857.1093 -180.0 0.91174 0.09
    1 3 15 0 149.8518 142.7694  0.0 0.91162 0.00
    5 10 8 0 14.6538 13.9446 0.0 0.91161 0.00
    4 8 -14 0 3513.5123 3342.3956 0.0 0.91158 0.04
    11 6 0 0 1893.5354 1793.6122 -180.0 0.91158 0.02
    0 13 8 0 6678.6578 6346.0604 0.0 0.91158 0.08
    7 12 1 0 4431.4208 4219.1162  0.0 0.91145 0.05
    5 13 -7 0 243.4477 232.5793 0.0 0.91132 0.00
    1 9 -13 0 1252.5759 1203.7882 0.0 0.91130 0.01
    3 12 -10 0 94.2381 90.3944 0.0 0.91127 0.00
    5 9 9 0 2020.6126 1951.0544  0.0 0.91114 0.02
    3 10 10 0 250.8360 242.7871  0.0 0.91107 0.00
    5 13 3 0 1580.7531 1523.7747  0.0 0.91105 0.02
    12 0 0 0 320.9823 312.9314 180.0 0.91074 0.00
    11 7 -2 0 2322.3148 2283.5333 180.0 0.91059 0.03
    11 2 3 0 1597.7160 1571.0361  0.0 0.91059 0.02
    8 3 -15 0 165.6120 163.1572  0.0 0.91058 0.00
    1 2 -16 0 615.1998 609.8297  0.0 0.91044 0.01
    10 9 -6 0 5957.0012 5933.8252 180.0 0.91037 0.07
    1 15 1 0 200.1759 201.2021 180.0 0.91027 0.00
    9 10 0 0 3930.5925 3947.9591 180.0 0.91024 0.05
    10 9 -2 0 1096.8779 1108.0616 0.0 0.91016 0.01
    8 0 9 0 19650.0274 19937.7700 180.0 0.90995 0.11
    9 3 7 0 1484.2216 1510.6203 -180.0 0.90993 0.02
    0 7 14 0 2755.1214 2785.1766 -180.0 0.90993 0.03
    8 9 -11 0 63.0018 64.1866 0.0 0.90993 0.00
    4 6 12 0 161.4261 163.2952  0.0 0.90990 0.00
    4 11 8 0 661.5547 671.4776  0.0 0.90987 0.01
    3 2 14 0 220.1335 224.0405 -180.0 0.90969 0.00
    8 7 -13 0 1.3031 1.3409 0.0 0.90958 0.00
    4 4 -16 0 7.6116 7.8200 -180.0 0.90951 0.00
    6 6 10 0 18335.1436 18774.1163 180.0 0.90948 0.19
    7 9 -12 0 5833.5966 6024.7095 0.0 0.90944 0.07
    0 15 2 0 3510.5673 3688.9148 180.0 0.90942 0.05
    1 15 -2 0 2525.7083 2674.9431 0.0 0.90920 0.03
    11 7 -7 0 3178.9425 3289.7347  0.0 0.90907 0.04
    0 14 6 0 4821.5416 4949.4165 180.0 0.90884 0.06
    11 6 -9 0 10428.4645 10679.4947 0.0 0.90883 0.13
    12 1 0 0 2833.0965 2895.8443 0.0 0.90875 0.03
    12 3 -1 0 1384.5010 1397.6250  0.0 0.90856 0.02
    8 11 1 0 7846.1130 7906.3175 0.0 0.90850 0.09
    2 7 13 0 1056.1192 1071.3256 -180.0 0.90848 0.01
    2 8 -14 0 1665.5511 1687.7787 -180.0 0.90843 0.02
    3 11 9 0 246.9514 250.1815 -180.0 0.90828 0.00
    3 4 -16 0 1270.9239 1287.8602 180.0 0.90816 0.01
    7 8 -13 0 4812.3905 4891.3530 180.0 0.90798 0.06
    4 13 -8 0 17130.4285 17398.9949  0.0 0.90797 0.21
    8 1 9 0 3339.9600 3397.1768 0.0 0.90797 0.04
    11 4 -11 0 284.0885 289.0330 180.0 0.90795 0.00
    3 13 6 0 2904.0401 2960.1214 0.0 0.90789 0.03
    4 14 -5 0 100.0090 102.9628 0.0 0.90773 0.00
    7 3 10 0 309.3515 317.4519 180.0 0.90763 0.00
    9 7 -12 0 3427.0266 3544.0592  0.0 0.90741 0.04
    6 3 -16 0 606.7856 629.0700 180.0 0.90724 0.01
    1 12 -10 0 26.3071 27.2189 0.0 0.90723 0.00
    1 8 13 0 3051.1690 3148.0403 180.0 0.90711 0.03
    3 14 -6 0 164.7991 173.0207 180.0 0.90683 0.00
    12 4 -2 0 253.8519 265.6294 180.0 0.90673 0.00
    9 8 -11 0 120.1825 123.5689 0.0 0.90630 0.00
    3 9 11 0 9.6333 9.8509 -180.0 0.90626 0.00
    10 8 -9 0 2719.7014 2774.5995 180.0 0.90613 0.03
    11 2 -12 0 23074.2606 23446.8438 0.0 0.90605 0.28
    7 12 -7 0 7.6948 7.7539 -180.0 0.90595 0.00
    2 13 7 0 19.2671 19.4219 -180.0 0.90584 0.00
    7 1 -16 0 3941.3719 3946.0057 -180.0 0.90561 0.05
    10 8 1 0 2785.2031 2769.5119 0.0 0.90560 0.03
    2 15 -1 0 261.1232 256.6637  0.0 0.90524 0.00
    4 14 2 0 770.1988 775.6380 0.0 0.90505 0.01
    5 11 -11 0 16296.1183 16571.6267 -180.0 0.90498 0.19
    0 5 15 0 1007.1560 1030.2070 0.0 0.90490 0.01
    9 4 -14 0 1747.4924 1805.7387 0.0 0.90472 0.02
    5 4 -16 0 4929.1865 5131.0565 -180.0 0.90459 0.05
    5 11 7 0 3835.6564 4008.0978 180.0 0.90449 0.04
    2 5 14 0 528.9241 556.4104 -180.0 0.90418 0.01
    6 13 1 0 4990.0867 5379.5363 -180.0 0.90417 0.06
    12 0 -10 0 2304.5627 2446.9405 -180.0 0.90416 0.01
    2 15 0 0 2554.8231 2793.0359 0.0 0.90415 0.03
    7 5 -15 0 3310.2839 3531.3533  0.0 0.90411 0.04
    4 12 -10 0 2017.6252 2169.2991 180.0 0.90389 0.02
    5 4 12 0 776.7564 823.7046 -180.0 0.90384 0.01
    5 8 -14 0 11604.5656 12430.0218 -180.0 0.90375 0.13
    1 15 2 0 13381.1959 14822.9289 180.0 0.90341 0.17
    7 10 -11 0 1688.3765 1822.8704 0.0 0.90336 0.02
    0 11 11 0 1674.2859 1775.8006 0.0 0.90333 0.02
    12 3 -9 0 9484.1084 10153.6031 180.0 0.90332 0.12
    12 5 -5 0 5.4741 5.9134 -180.0 0.90328 0.00
    0 10 12 0 0.0062 0.0066 -180.0 0.90323 0.00
    6 9 8 0 1405.1202 1481.8083 -180.0 0.90312 0.01
    5 8 10 0 94.3439 99.0350 0.0 0.90311 0.00
    5 14 -2 0 3173.6717 3479.9752  0.0 0.90306 0.04
    4 13 5 0 5616.8321 5953.4417 0.0 0.90302 0.06
    8 5 8 0 425.9987 446.6733 0.0 0.90294 0.00
    12 2 0 0 1499.6305 1588.4674 -180.0 0.90286 0.02
    12 4 -8 0 4912.2021 5114.8404 -180.0 0.90282 0.06
    2 15 -2 0 1810.1901 1909.2400 0.0 0.90275 0.02
    6 4 11 0 10132.0197 10084.5340 0.0 0.90234 0.11
    12 1 -10 0 195.8263 192.9123 180.0 0.90221 0.00
    12 5 -4 0 1026.9107 1002.7373 0.0 0.90215 0.01
    8 2 9 0 3097.5356 3024.1325 180.0 0.90209 0.03
    4 8 11 0 569.9940 556.0727 0.0 0.90202 0.01
    6 13 -6 0 33.9577 32.4644 180.0 0.90190 0.00
    1 6 -15 0 50.3127 48.6491 -180.0 0.90187 0.00
    2 14 5 0 198.5304 189.7181  0.0 0.90175 0.00
    1 15 -3 0 969.4312 919.8905  0.0 0.90166 0.01
    6 10 7 0 615.7195 582.9830 0.0 0.90145 0.01
    10 9 -7 0 905.7091 852.0965  0.0 0.90143 0.01
    5 14 -3 0 255.9845 237.7615 180.0 0.90131 0.00
    6 6 -15 0 1237.8026 1161.0524  0.0 0.90130 0.01
    5 14 -1 0 8885.6732 8217.3500 0.0 0.90126 0.11
    10 9 -1 0 1299.1763 1195.5683 -180.0 0.90111 0.02
    9 6 -13 0 336.2599 310.9934  0.0 0.90102 0.00
    12 5 -6 0 597.0963 547.5797 -180.0 0.90086 0.01
    11 3 3 0 232.0965 210.7844 -180.0 0.90077 0.00
    2 4 -16 0 7791.1191 7205.6909 0.0 0.90065 0.08
    1 3 -16 0 331.2840 306.7151 -180.0 0.90063 0.00
    9 7 5 0 683.4876 627.0404 0.0 0.90051 0.01
    0 15 3 0 225.0166 203.8996 -180.0 0.90045 0.00
    2 10 11 0 19578.6035 18173.4989 0.0 0.90041 0.19
    6 12 4 0 255.1209 234.6562 180.0 0.90036 0.00
    9 8 4 0 6614.5086 6098.9842  0.0 0.90023 0.07
    11 7 -1 0 691.0859 637.4193 -180.0 0.90012 0.01
    10 4 -13 0 1031.2468 957.8180 0.0 0.90000 0.01
    3 3 14 0 3769.9076 3520.3387 0.0 0.89990 0.04
    8 8 6 0 1508.4783 1405.1307  0.0 0.89982 0.02
    2 11 10 0 7478.9468 6983.0392 -180.0 0.89982 0.07
    7 2 -16 0 634.0017 590.6406  0.0 0.89978 0.01
    3 6 13 0 1489.9639 1393.7146 -180.0 0.89974 0.01
    3 14 4 0 9489.3262 8843.7860 180.0 0.89953 0.11
    2 15 1 0 551.6050 513.5511  0.0 0.89953 0.01
    7 11 4 0 4969.1255 4634.2974  0.0 0.89936 0.05
    8 11 -8 0 11696.2390 10872.2626 -180.0 0.89923 0.14
    9 10 -8 0 797.0798 740.6462 0.0 0.89916 0.01
    7 7 -14 0 747.3800 696.6920 0.0 0.89907 0.01
    10 4 5 0 0.0095 0.0088 180.0 0.89905 0.00
    7 6 9 0 0.4745 0.4441  0.0 0.89893 0.00
    8 10 -10 0 135.3184 125.6041 0.0 0.89886 0.00
    4 4 13 0 15.7189 14.9008 -180.0 0.89852 0.00
    0 0 16 0 10333.5148 9848.6521 0.0 0.89836 0.05
    2 0 15 0 2707.6799 2584.5835 -180.0 0.89835 0.01
    8 6 -14 0 2147.4713 2061.9058  0.0 0.89819 0.02
    3 12 8 0 6642.3457 6427.3321 0.0 0.89808 0.07
    11 7 -8 0 644.0833 624.3165 0.0 0.89806 0.01
    1 4 15 0 9774.1698 9541.5676  0.0 0.89791 0.10
    8 9 5 0 6.5828 6.4953 180.0 0.89781 0.00
    9 9 -10 0 469.6674 465.4884 -180.0 0.89778 0.01
    1 8 -14 0 9219.9407 9117.4464 0.0 0.89765 0.09
    4 12 7 0 55.0316 54.8772 -180.0 0.89752 0.00
    12 5 -3 0 3151.4492 3177.8066  0.0 0.89750 0.04
    6 8 9 0 3793.5738 3786.1670 -180.0 0.89739 0.04
    10 0 -14 0 809.4642 812.0765 180.0 0.89739 0.00
    1 14 6 0 171.8987 173.8866 180.0 0.89718 0.00
    1 13 8 0 1359.1119 1369.2747 -180.0 0.89699 0.01
    8 4 -15 0 6134.1802 6192.0931 -180.0 0.89692 0.07
    2 15 -3 0 1473.2748 1508.5683 -180.0 0.89676 0.02
    0 1 16 0 3624.3256 3615.8747 0.0 0.89645 0.04
    12 2 -10 0 1497.0886 1498.6331 -180.0 0.89644 0.02
    2 1 15 0 24.8184 24.7302 180.0 0.89644 0.00
    6 9 -13 0 1959.0511 1960.4943 180.0 0.89639 0.02
    11 3 -12 0 260.8071 260.6077 0.0 0.89637 0.00
    10 0 6 0 6410.5169 6429.1983 0.0 0.89634 0.04
    9 4 7 0 3020.0762 3016.1522 -180.0 0.89630 0.03
    6 12 -9 0 13.5589 13.5347 180.0 0.89621 0.00
    5 14 -4 0 4293.0326 4264.3597  0.0 0.89607 0.05
    0 12 10 0 347.5633 343.2650  0.0 0.89606 0.00
    7 12 2 0 4125.7579 4082.7251 0.0 0.89606 0.05
    5 14 0 0 4.3148 4.2465 -180.0 0.89596 0.00
    0 9 13 0 12.8482 12.5769 -180.0 0.89575 0.00
    9 10 1 0 9.8404 9.4959 180.0 0.89559 0.00
    10 1 -14 0 3476.2318 3372.8849 0.0 0.89548 0.04
    6 10 -12 0 411.7426 398.7801  0.0 0.89538 0.00
    8 12 -3 0 19.4317 18.6248  0.0 0.89530 0.00
    9 1 -15 0 272.7916 265.2398  0.0 0.89522 0.00
    12 4 -1 0 445.3447 436.2770  0.0 0.89499 0.01
    12 5 -7 0 2108.6083 2068.1187 180.0 0.89496 0.03
    3 7 -15 0 2267.4807 2226.0845 180.0 0.89493 0.02
    4 7 -15 0 15942.5258 15697.6230 0.0 0.89482 0.17
    2 13 -9 0 3321.4434 3283.4369  0.0 0.89470 0.04
    8 7 7 0 460.1160 455.9151 180.0 0.89452 0.00
    10 1 6 0 1040.5968 1033.9356 0.0 0.89444 0.01
    11 5 2 0 2039.2656 2028.2510 180.0 0.89439 0.02
    8 12 -4 0 104.2951 103.7953 180.0 0.89430 0.00
    3 8 12 0 7710.1227 7659.3854  0.0 0.89419 0.07
    7 4 10 0 4840.6962 4824.8164 0.0 0.89410 0.05
    11 6 1 0 2265.1690 2266.7187 0.0 0.89407 0.03
    4 14 -6 0 1526.4733 1536.9173  0.0 0.89395 0.02
    6 4 -16 0 9226.4740 9306.1095 180.0 0.89372 0.10
    2 9 12 0 24.5701 24.5971 -180.0 0.89369 0.00
    9 6 6 0 54.8726 55.6508 180.0 0.89348 0.00
    2 14 -7 0 3323.5134 3394.3994 -180.0 0.89348 0.04
    12 3 0 0 14901.4466 15259.8465  0.0 0.89328 0.18
    1 15 3 0 402.3554 413.0428 0.0 0.89323 0.01
    8 12 -2 0 1532.4373 1536.5340  0.0 0.89284 0.02
    10 7 -11 0 215.8251 214.8964 -180.0 0.89283 0.00
    1 14 -7 0 368.0948 365.4629 -180.0 0.89273 0.00
    9 9 3 0 9007.3535 8905.9632  0.0 0.89265 0.10
    8 3 9 0 4148.2215 4067.5855  0.0 0.89254 0.04
    6 11 6 0 4142.6575 4056.7620  0.0 0.89250 0.04
    9 11 -4 0 6491.2127 6369.6238 180.0 0.89246 0.08
    3 13 -9 0 5315.3660 5151.6409 180.0 0.89225 0.06
    4 5 -16 0 2566.4514 2469.9081  0.0 0.89212 0.03
    10 7 3 0 6639.7289 6395.0609  0.0 0.89211 0.07
    9 11 -3 0 2104.5153 2023.7473  0.0 0.89207 0.02
    2 12 9 0 58.1614 55.5740 180.0 0.89195 0.00
    12 0 1 0 10152.7128 9671.5453 180.0 0.89190 0.06
    8 11 2 0 8151.8977 7751.4629 -180.0 0.89186 0.09
    5 13 -8 0 635.9215 603.8903 -180.0 0.89184 0.01
    11 8 -4 0 5120.3496 4804.4727 -180.0 0.89161 0.06
    5 13 4 0 485.4080 454.6697 -180.0 0.89153 0.01
    2 15 2 0 3332.9713 3102.3279 0.0 0.89152 0.04
    10 6 -12 0 2517.3929 2359.2326 180.0 0.89152 0.03
    3 15 -1 0 544.2656 503.8505 0.0 0.89148 0.01
    11 8 -5 0 921.1685 855.2008  0.0 0.89133 0.01
    1 13 -9 0 351.1350 326.3357  0.0 0.89119 0.00
    11 6 -10 0 510.1636 472.4533 -180.0 0.89091 0.01
    1 15 -4 0 451.4987 417.8572  0.0 0.89086 0.01
    3 5 -16 0 5.6573 5.2397 0.0 0.89085 0.00
    0 2 16 0 1512.4440 1400.1039  0.0 0.89079 0.02
    2 2 15 0 274.6093 254.1949 180.0 0.89078 0.00
    5 12 -10 0 56.9809 52.6903 -180.0 0.89072 0.00
    10 6 4 0 2378.0511 2199.0409 180.0 0.89070 0.03
    4 14 3 0 2324.5267 2150.2117 180.0 0.89067 0.03
    11 5 -11 0 3899.7654 3600.7310 0.0 0.89065 0.05
    6 13 2 0 4491.4188 4139.4927 -180.0 0.89050 0.05
    3 15 -2 0 15157.5761 14049.2318  0.0 0.89046 0.19
    5 12 6 0 1713.9602 1565.4220 0.0 0.89031 0.02
    7 3 -16 0 1354.9748 1237.0591 -180.0 0.89030 0.02
    6 8 -14 0 305.7554 277.2530 0.0 0.89016 0.00
    7 11 -10 0 3442.2357 3115.0178 -180.0 0.89016 0.04
    12 1 1 0 580.8913 519.2477 -180.0 0.89003 0.01
    12 4 -9 0 1746.2778 1569.1205  0.0 0.88998 0.02
    8 12 -5 0 1421.9962 1252.4835  0.0 0.88988 0.02
    10 2 -14 0 278.1440 248.5297 -180.0 0.88984 0.00
    9 2 -15 0 2786.0127 2474.4272  0.0 0.88958 0.03
    7 12 -8 0 264.4334 231.8634 180.0 0.88953 0.00
    12 5 -2 0 2414.2291 2121.5245 0.0 0.88950 0.03
    9 11 -5 0 1523.3398 1336.5596 -180.0 0.88943 0.02
    10 9 -8 0 1055.7068 936.6624 180.0 0.88932 0.01
    2 7 -15 0 1583.3210 1429.4022 -180.0 0.88910 0.02
    3 15 0 0 3043.4388 2727.9964  0.0 0.88907 0.04
    10 9 0 0 2867.8244 2599.9268  0.0 0.88892 0.03
    10 2 6 0 2051.0860 1868.0208 0.0 0.88882 0.02
    7 13 -3 0 302.3207 276.0258 0.0 0.88882 0.00
    5 7 -15 0 1979.3566 1803.8485 -180.0 0.88878 0.02
    7 9 7 0 15386.7651 14050.2371 -180.0 0.88870 0.15
    8 10 4 0 7711.7814 7070.0417 -180.0 0.88861 0.08
    11 8 -3 0 10154.0173 9368.3820  0.0 0.88849 0.12
    11 1 4 0 2362.9337 2181.8815 180.0 0.88848 0.03
    0 15 4 0 3634.9250 3369.2918 -180.0 0.88834 0.04
    3 14 -7 0 3683.5610 3403.1630  0.0 0.88830 0.04
    9 11 -2 0 15253.6292 14111.9909 180.0 0.88827 0.18
    5 7 11 0 745.6109 681.8460 0.0 0.88812 0.01
    4 0 -17 0 2753.6935 2511.1945  0.0 0.88789 0.01
    7 13 -2 0 4279.1797 3889.0460 180.0 0.88776 0.05
    6 13 -7 0 7692.3314 6981.2700 0.0 0.88771 0.09
    11 8 -6 0 132.3609 119.8920 0.0 0.88764 0.00
    9 5 -14 0 2899.5745 2624.3689  0.0 0.88760 0.03
    11 4 3 0 4982.6566 4500.7353 0.0 0.88754 0.06
    5 14 -5 0 3914.9663 3533.2562 180.0 0.88751 0.05
    2 15 -4 0 1634.8308 1474.9577  0.0 0.88750 0.02
    5 5 -16 0 795.7215 717.9745  0.0 0.88748 0.01
    1 4 -16 0 5473.4190 4932.8367 0.0 0.88740 0.05
    5 14 1 0 7567.1726 6796.7497 0.0 0.88736 0.09
    6 11 -11 0 960.5787 859.0159 180.0 0.88723 0.01
    3 10 -13 0 2811.4839 2514.6329 180.0 0.88717 0.03
    1 7 14 0 428.7671 384.3134 0.0 0.88716 0.00
    12 3 -10 0 1527.5094 1360.0766 180.0 0.88707 0.02
    10 8 -10 0 8995.7494 7972.8936 -180.0 0.88701 0.10
    8 12 -1 0 3308.9980 2919.3417 -180.0 0.88700 0.04
    5 5 12 0 7707.2877 6836.7704  0.0 0.88677 0.08
    3 4 14 0 307.8632 272.9836 0.0 0.88671 0.00
    11 7 0 0 9976.0473 8666.3086 180.0 0.88661 0.11
    3 11 -12 0 9490.3125 8337.4821 180.0 0.88657 0.10
    7 13 -4 0 433.1977 372.1182 -180.0 0.88648 0.01
    10 8 2 0 2515.8896 2177.1007 -180.0 0.88640 0.03
    9 1 8 0 2530.1772 2203.2979 180.0 0.88629 0.03
    0 14 7 0 1460.1619 1269.5020 0.0 0.88611 0.02
    3 15 -3 0 3708.9127 3143.5698 -180.0 0.88607 0.05
    4 1 -17 0 3652.8460 3203.4150 -180.0 0.88605 0.04
    12 5 -8 0 4524.0941 3989.4678 -180.0 0.88580 0.05
    6 5 11 0 185.2707 169.8514 180.0 0.88535 0.00
    7 8 8 0 6525.2145 6028.7676 0.0 0.88524 0.06
    7 10 6 0 77.8236 72.9222 -180.0 0.88509 0.00
    4 7 12 0 2270.7510 2132.0027 180.0 0.88506 0.02
    1 11 11 0 6919.5324 6501.3274 180.0 0.88506 0.07
    2 11 -12 0 97.3077 92.7208  0.0 0.88491 0.00
    8 0 -16 0 5283.0164 5127.6148 180.0 0.88478 0.03
    6 7 10 0 4693.3562 4550.6550 -180.0 0.88467 0.05
    6 0 12 0 31679.6290 31048.3239  0.0 0.88450 0.17
    12 0 -11 0 3702.6765 3654.6012 -180.0 0.88449 0.02
    12 2 1 0 3696.7906 3745.5574 180.0 0.88449 0.04
    4 10 -13 0 62.3357 61.8636 0.0 0.88436 0.00
    2 10 -13 0 16.6964 16.5479 -180.0 0.88416 0.00
    0 6 15 0 1150.7610 1136.0967 180.0 0.88409 0.01
    11 7 -9 0 3091.8303 3103.3642  0.0 0.88408 0.04
    4 13 -9 0 196.8138 197.9826 0.0 0.88398 0.00
    2 5 -16 0 930.0157 918.9540 180.0 0.88375 0.01
    11 1 -13 0 4845.5573 4803.0908 0.0 0.88370 0.06
    1 10 12 0 2909.7698 2860.8569 180.0 0.88362 0.03
    3 1 -17 0 1548.3815 1524.3034 0.0 0.88346 0.02
    2 6 14 0 5.6928 5.5702 -180.0 0.88342 0.00
    7 13 -1 0 1503.9775 1491.8543 0.0 0.88336 0.02
    7 6 -15 0 327.3283 322.0769 180.0 0.88335 0.00
    11 4 -12 0 15894.1256 15618.5366  0.0 0.88333 0.18
    3 15 1 0 642.8321 638.0099 0.0 0.88333 0.01
    10 5 -13 0 4924.7460 4816.3367 180.0 0.88314 0.06
    9 11 -6 0 108.9994 106.9430 0.0 0.88307 0.00
    11 2 4 0 7679.1822 7496.9594  0.0 0.88297 0.09
    8 1 -16 0 5925.2692 5762.2723 -180.0 0.88295 0.07
    5 1 -17 0 3062.0213 2965.2408 180.0 0.88284 0.03
    6 1 12 0 10.1975 9.8144 -180.0 0.88268 0.00
    12 1 -11 0 66.2548 63.8186 0.0 0.88267 0.00
    12 6 -5 0 4148.0517 3989.6600  0.0 0.88258 0.05
    9 10 -9 0 1579.5910 1515.1292  0.0 0.88245 0.02
    4 11 -12 0 6472.9318 6203.5134  0.0 0.88243 0.07
    8 6 8 0 41.7269 39.8660 -180.0 0.88227 0.00
    10 5 5 0 25.0778 23.9859 180.0 0.88225 0.00
    8 12 -6 0 304.9980 291.9494 180.0 0.88218 0.00
    5 1 13 0 918.4997 873.7637  0.0 0.88209 0.01
    11 8 -2 0 16101.5506 15375.3246 -180.0 0.88205 0.18
    0 13 9 0 2267.2047 2153.6262 0.0 0.88192 0.02
    4 5 13 0 3148.5482 2973.2839 0.0 0.88174 0.03
    0 3 16 0 17928.4675 16879.9933  0.0 0.88159 0.18
    2 3 15 0 1223.4956 1151.1244 -180.0 0.88158 0.01
    12 6 -4 0 10093.5140 9525.9712 180.0 0.88153 0.12
    0 8 14 0 1524.7202 1429.7892 -180.0 0.88145 0.01
    3 13 7 0 2225.1677 2073.5637 -180.0 0.88121 0.02
    9 11 -1 0 5972.6275 5564.3293  0.0 0.88119 0.07
    8 11 -9 0 1.1738 1.0931 0.0 0.88118 0.00
    1 5 15 0 1833.1733 1705.3236  0.0 0.88117 0.02
    10 10 -4 0 3892.5729 3618.0392 0.0 0.88114 0.04
    8 9 -12 0 2048.3557 1903.7233 180.0 0.88113 0.02
    8 8 -13 0 811.3177 753.8636 180.0 0.88113 0.01
    13 1 -5 0 2566.6312 2368.5771 -180.0 0.88094 0.03
    7 13 -5 0 29.0346 26.6484 0.0 0.88084 0.00
    9 2 8 0 506.0716 465.6286 180.0 0.88082 0.01
    3 9 -14 0 19790.4650 18191.6286 -180.0 0.88076 0.20
    10 3 -14 0 7140.9386 6545.3008  0.0 0.88067 0.08
    11 8 -7 0 586.3513 537.0076 -180.0 0.88067 0.01
    4 2 -17 0 691.6766 632.7213  0.0 0.88058 0.01
    9 3 -15 0 11.4596 10.4407 180.0 0.88042 0.00
    2 15 3 0 1862.2770 1696.0649 180.0 0.88041 0.02
    12 4 0 0 950.2651 864.8517 -180.0 0.88038 0.01
    12 6 -6 0 23157.1425 21042.1580 180.0 0.88032 0.27
    8 5 -15 0 5552.5877 5031.9738 -180.0 0.88023 0.06
    2 14 6 0 521.7376 472.1777  0.0 0.88018 0.01
    2 8 13 0 3120.4986 2822.8451 0.0 0.88013 0.03
    3 14 5 0 15.7901 14.2434 -180.0 0.88009 0.00
    1 15 4 0 13428.5498 12108.3399 180.0 0.88007 0.16
    13 1 -6 0 1587.6383 1428.0079 -180.0 0.88001 0.02
    10 3 6 0 3478.1021 3079.1602  0.0 0.87968 0.04
    8 4 9 0 877.9079 779.3060  0.0 0.87966 0.01
    9 5 7 0 18458.2833 16343.1173 180.0 0.87964 0.19
    10 10 -5 0 161.4200 141.4396  0.0 0.87954 0.00
    1 12 10 0 158.6586 140.4188 180.0 0.87953 0.00
    10 10 -3 0 977.3974 851.6140  0.0 0.87944 0.01
    4 9 -14 0 363.1402 318.8162 180.0 0.87933 0.00
    9 8 -12 0 1110.0969 965.6137 0.0 0.87916 0.01
    3 12 -11 0 13863.3130 12073.8496 -180.0 0.87902 0.15
    2 12 -11 0 4912.3630 4284.1407 -180.0 0.87872 0.05
    4 13 6 0 0.7927 0.6898  0.0 0.87871 0.00
    13 1 -4 0 7.9561 6.8953  0.0 0.87857 0.00
    3 15 -4 0 16171.8809 13885.1773  0.0 0.87844 0.20
    12 5 -1 0 5513.8404 4768.5464 0.0 0.87841 0.06
    9 10 2 0 2638.7318 2291.9068 180.0 0.87832 0.03
    11 2 -13 0 3365.1283 2948.2849 -180.0 0.87828 0.04
    7 12 3 0 3772.4944 3300.1558  0.0 0.87812 0.04
    3 2 -17 0 1982.8332 1752.8664 180.0 0.87804 0.02
    8 12 0 0 255.4776 223.6120  0.0 0.87798 0.00
    1 7 -15 0 3641.3120 3289.3957  0.0 0.87766 0.03
    7 5 10 0 79.5882 72.3126 0.0 0.87756 0.00
    1 11 -12 0 627.6170 570.5417 0.0 0.87755 0.01
    8 2 -16 0 839.4477 764.0238 180.0 0.87754 0.01
    7 4 -16 0 4152.0890 3784.2303 0.0 0.87752 0.05
    4 14 -7 0 112.2853 102.8955  0.0 0.87749 0.00
    5 2 -17 0 568.2412 521.2456 180.0 0.87743 0.01
    2 13 8 0 23354.6185 21489.5719 180.0 0.87737 0.23
    6 2 12 0 5929.9879 5469.9320  0.0 0.87727 0.06
    12 2 -11 0 2528.5703 2340.8238 -180.0 0.87726 0.03
    6 5 -16 0 550.9996 512.1860 0.0 0.87721 0.01
    12 6 -3 0 46.3909 43.5421 -180.0 0.87719 0.00
    1 15 -5 0 14299.4615 13514.4109  0.0 0.87716 0.17
    6 7 -15 0 4362.5974 4064.6295 180.0 0.87714 0.05
    2 0 -17 0 3992.6376 3720.8442  0.0 0.87701 0.02
    4 0 14 0 3305.8275 3072.5774 180.0 0.87697 0.02
    6 12 5 0 3236.7869 3035.3298 0.0 0.87691 0.03
    7 1 11 0 1592.0770 1485.4560 -180.0 0.87690 0.02
    9 7 -13 0 1071.2774 1005.3414 0.0 0.87689 0.01
    5 2 13 0 15721.2241 14636.0235 180.0 0.87670 0.16
    2 9 -14 0 573.4435 533.3578 -180.0 0.87650 0.01
    4 10 10 0 10275.1563 9526.0670 -180.0 0.87631 0.09
    7 9 -13 0 89.5092 82.7265 -180.0 0.87609 0.00
    5 14 -6 0 575.3002 528.5355 -180.0 0.87592 0.01
    5 10 -13 0 253.5052 233.9609  0.0 0.87590 0.00
    13 1 -7 0 847.5910 781.9864  0.0 0.87582 0.01
    6 0 -17 0 2323.2347 2143.6436 180.0 0.87579 0.01
    7 13 0 0 3582.2724 3299.4235 180.0 0.87575 0.04
    5 14 2 0 92.2977 85.0689 -180.0 0.87573 0.00
    3 7 13 0 5916.0420 5463.1965 180.0 0.87571 0.05
    13 2 -5 0 35.9139 33.1878  0.0 0.87556 0.00
    1 10 -13 0 403.5431 372.9037 180.0 0.87551 0.00
    12 3 1 0 4474.3439 4140.4811 180.0 0.87548 0.05
    5 10 9 0 3634.3722 3360.6584 180.0 0.87536 0.03
    1 9 13 0 4373.5471 4043.2491 -180.0 0.87531 0.04
    2 15 -5 0 8460.2064 7861.0682 -180.0 0.87525 0.10
    2 1 -17 0 2742.6597 2538.4780 0.0 0.87523 0.03
    4 1 14 0 0.1711 0.1582 -180.0 0.87519 0.00
    4 11 9 0 3821.4812 3536.4342 -180.0 0.87512 0.04
    7 7 9 0 3110.9273 2880.1341 180.0 0.87496 0.03
    12 6 -7 0 3263.8854 3030.8862  0.0 0.87482 0.04
    10 10 -6 0 4685.5073 4360.0741 180.0 0.87469 0.05
    7 11 5 0 13312.0479 12327.8951 180.0 0.87467 0.14
    13 2 -6 0 853.6716 791.2378  0.0 0.87465 0.01
    9 9 -11 0 27177.9692 25175.8943 0.0 0.87459 0.30
    10 10 -2 0 2038.5189 1891.3346 0.0 0.87449 0.02
    3 15 2 0 374.4095 347.5321  0.0 0.87444 0.00
    10 9 -9 0 192.9266 178.1581 -180.0 0.87444 0.00
    12 4 -10 0 94.8307 87.3130 -180.0 0.87443 0.00
    8 10 -11 0 2762.2482 2534.9407 -180.0 0.87429 0.03
    11 6 2 0 440.7745 404.9843 0.0 0.87428 0.00
    8 7 -14 0 19.7322 18.0762 -180.0 0.87427 0.00
    6 13 3 0 0.0347 0.0317 0.0 0.87418 0.00
    6 1 -17 0 228.6699 206.9902 0.0 0.87402 0.00
    11 3 4 0 55.9136 50.4969 0.0 0.87401 0.00
    1 14 7 0 4476.2061 4043.8565  0.0 0.87398 0.05
    10 9 1 0 761.2777 685.2449  0.0 0.87395 0.01
    7 10 -12 0 498.8469 447.7111  0.0 0.87386 0.01
    4 14 4 0 635.5275 565.3374  0.0 0.87370 0.01
    4 12 -11 0 1872.0557 1670.4881  0.0 0.87369 0.02
    12 5 -9 0 2922.5367 2606.9092 180.0 0.87367 0.03
    9 11 -7 0 1268.6809 1120.3223 -180.0 0.87361 0.01
    6 14 -2 0 62.6413 54.7737 180.0 0.87352 0.00
    0 15 5 0 1329.2979 1170.9896 -180.0 0.87345 0.02
    13 2 -4 0 339.9280 301.2555  0.0 0.87324 0.00
    6 14 -3 0 8395.3544 7381.8152  0.0 0.87323 0.10
    4 15 -2 0 11230.1041 9956.7981 -180.0 0.87304 0.14
    13 1 -3 0 24841.3127 22110.5406 180.0 0.87298 0.29
    9 8 5 0 9232.6652 8242.6450 -180.0 0.87288 0.09
    8 11 3 0 1528.3461 1363.4360 0.0 0.87287 0.02
    1 12 -11 0 14830.3219 13284.8546  0.0 0.87280 0.15
    5 11 -12 0 480.1721 429.5545  0.0 0.87273 0.01
    4 15 -1 0 904.0315 803.4569  0.0 0.87270 0.01
    11 8 -1 0 8088.6806 7227.5886  0.0 0.87252 0.09
    6 12 -10 0 27.3748 24.5155 -180.0 0.87248 0.00
    5 9 -14 0 42.9409 38.7038 -180.0 0.87230 0.00
    5 11 8 0 8163.9931 7373.3542 0.0 0.87225 0.08
    4 6 -16 0 345.3765 312.3871  0.0 0.87216 0.00
    7 13 -6 0 52.3477 47.2725 -180.0 0.87208 0.00
    1 1 16 0 3330.0474 3021.0382 -180.0 0.87207 0.03
    9 3 8 0 4282.1177 3891.6713 0.0 0.87193 0.04
    3 11 10 0 1135.9063 1036.6641 0.0 0.87178 0.01
    5 9 10 0 3437.1780 3140.8426  0.0 0.87172 0.03
    4 3 -17 0 2040.6886 1865.9936 180.0 0.87169 0.02
    7 2 11 0 927.5587 849.8271  0.0 0.87160 0.01
    7 8 -14 0 609.2160 558.9308  0.0 0.87156 0.01
    8 12 -7 0 973.1026 897.0172 0.0 0.87145 0.01
    11 5 3 0 76.6083 70.7937 180.0 0.87136 0.00
    1 5 -16 0 2673.7509 2467.4288 -180.0 0.87123 0.03
    2 14 -8 0 7123.3143 6601.7247 0.0 0.87122 0.08
    9 11 0 0 698.9410 651.7540 180.0 0.87105 0.01
    3 10 11 0 1142.7347 1056.5194 0.0 0.87103 0.01
    3 6 -16 0 145.3854 134.7169 180.0 0.87097 0.00
    12 0 2 0 958.2043 896.6096  0.0 0.87097 0.01
    6 13 -8 0 4420.1463 4131.6072 0.0 0.87096 0.05
    11 6 -11 0 14642.5384 13616.8059 0.0 0.87079 0.16
    7 12 -9 0 12469.0146 11658.5660  0.0 0.87076 0.14
    4 9 11 0 2493.6132 2306.0468  0.0 0.87074 0.02
    11 8 -8 0 7.4550 6.9421 180.0 0.87065 0.00
    6 14 -1 0 8483.5451 7971.2426  0.0 0.87061 0.10
    3 5 14 0 11373.3847 10492.7803 0.0 0.87057 0.11
    13 2 -7 0 10369.1171 9608.1325  0.0 0.87054 0.12
    11 7 1 0 1108.7458 1030.1378 -180.0 0.87047 0.01
    5 13 -9 0 839.8052 774.2377 0.0 0.87035 0.01
    4 15 -3 0 1631.7405 1484.9428  0.0 0.87018 0.02
    5 13 5 0 1128.6123 1019.6086  0.0 0.87002 0.01
    2 2 -17 0 435.7154 394.2184 -180.0 0.86996 0.00
    9 7 6 0 1914.1852 1722.3869  0.0 0.86993 0.02
    4 2 14 0 2399.6751 2174.3358 -180.0 0.86992 0.02
    6 14 -4 0 147.3697 128.8280 180.0 0.86974 0.00
    12 6 -2 0 277.7641 245.7131 0.0 0.86971 0.00
    11 3 -13 0 589.5483 528.1965 0.0 0.86945 0.01
    1 14 -8 0 13442.2205 12058.6905 0.0 0.86925 0.14
    3 3 -17 0 15.8618 14.3335 0.0 0.86923 0.00
    12 1 2 0 1238.3421 1101.7454 0.0 0.86922 0.01
    0 4 16 0 4188.1923 3806.2404 180.0 0.86918 0.04
    4 15 0 0 2229.3729 1979.8112 -180.0 0.86917 0.03
    2 4 15 0 1521.9282 1385.4118 0.0 0.86916 0.01
    9 9 4 0 192.1127 173.2046 0.0 0.86913 0.00
    6 2 -17 0 0.1334 0.1231 180.0 0.86877 0.00
    8 9 6 0 2513.7492 2323.4544 180.0 0.86876 0.02
    8 3 -16 0 21252.8694 19662.8090 180.0 0.86874 0.23
    5 3 -17 0 68.3743 63.7992 -180.0 0.86863 0.00
    13 1 -8 0 32.7501 30.8950 0.0 0.86849 0.00
    6 3 12 0 820.2077 773.6228 -180.0 0.86848 0.01
    12 3 -11 0 173.6084 163.9821 0.0 0.86847 0.00
    10 4 -14 0 16.5756 15.8830 -180.0 0.86829 0.00
    6 10 8 0 889.0422 852.0521  0.0 0.86825 0.01
    10 7 -12 0 4582.0046 4452.9961 -180.0 0.86812 0.05
    9 4 -15 0 6107.1535 5953.4049  0.0 0.86806 0.07
    9 6 -14 0 5959.7570 5853.8301 0.0 0.86793 0.06
    5 3 13 0 41.9684 40.8255  0.0 0.86792 0.00
    3 15 -5 0 7465.0977 7521.0148 180.0 0.86782 0.09
    5 6 -16 0 3933.8017 3873.0311 -180.0 0.86782 0.04
    3 8 -15 0 2794.5327 2743.3373 -180.0 0.86779 0.03
    13 2 -3 0 869.7520 870.4533 0.0 0.86775 0.01
    4 8 -15 0 2194.4265 2166.2081  0.0 0.86769 0.02
    3 14 -8 0 3.2791 3.2879 180.0 0.86768 0.00
    11 7 -10 0 15.6554 15.6439 180.0 0.86755 0.00
    1 13 9 0 3682.1657 3655.0221  0.0 0.86742 0.04
    8 8 7 0 2945.1887 2929.9279  0.0 0.86742 0.03
    11 5 -12 0 645.1489 643.3622 180.0 0.86737 0.01
    10 7 4 0 12377.2410 12453.7277 -180.0 0.86736 0.13
    10 4 6 0 1.9448 1.9542 180.0 0.86735 0.00
    4 12 8 0 1201.4333 1189.0267 180.0 0.86726 0.01
    5 6 12 0 11186.7463 10986.7751 -180.0 0.86716 0.11
    8 0 10 0 1856.7372 1818.5956 180.0 0.86686 0.01
    1 2 16 0 5997.0584 5839.5231 -180.0 0.86685 0.06
    13 3 -5 0 4.4555 4.3832 -180.0 0.86682 0.00
    1 9 -14 0 7425.5610 7221.1868 0.0 0.86680 0.07
    10 10 -7 0 1809.3511 1776.2446  0.0 0.86675 0.02
    6 9 9 0 4503.6499 4343.3083  0.0 0.86657 0.04
    2 15 4 0 3323.8129 3224.0259  0.0 0.86653 0.04
    10 10 -1 0 4289.0209 4148.4274 0.0 0.86646 0.05
    12 6 -8 0 2797.0305 2672.6341 180.0 0.86625 0.03
    8 12 1 0 910.3630 864.6104 -180.0 0.86607 0.01
    2 13 -10 0 9544.4874 8992.7880 180.0 0.86600 0.10
    13 3 -6 0 425.9813 400.4622 180.0 0.86594 0.00
    10 8 -11 0 112.9276 105.7557 180.0 0.86588 0.00
    3 12 9 0 1953.4175 1825.1254  0.0 0.86588 0.02
    6 6 11 0 2486.5632 2316.4043  0.0 0.86583 0.02
    10 8 3 0 192.3811 173.1741 180.0 0.86522 0.00
    7 13 1 0 1294.0580 1161.5292 0.0 0.86518 0.01
    8 1 10 0 8999.4258 8092.0303 -180.0 0.86514 0.09
    3 13 -10 0 824.1446 736.2412 0.0 0.86503 0.01
    7 11 -11 0 48.9337 43.6431 0.0 0.86501 0.00
    0 11 12 0 1176.9446 1048.8627  0.0 0.86490 0.01
    12 5 0 0 2169.5298 1891.4651  0.0 0.86458 0.02
    6 14 0 0 5038.4184 4385.3365 -180.0 0.86457 0.06
    13 3 -4 0 4186.0027 3654.3426 -180.0 0.86456 0.05
    13 1 -2 0 1255.5751 1084.3827  0.0 0.86435 0.01
    2 6 -16 0 15014.5235 13072.1621  0.0 0.86433 0.14
    1 15 5 0 1408.7793 1216.0980  0.0 0.86433 0.02
    4 15 -4 0 9932.6509 8479.1790 -180.0 0.86420 0.12
    12 2 2 0 615.4604 522.4290 -180.0 0.86406 0.01
    8 5 9 0 616.0776 525.3310 -180.0 0.86390 0.01
    10 6 -13 0 1723.0969 1455.4929  0.0 0.86377 0.02
    3 9 12 0 11350.8116 9700.1437 -180.0 0.86369 0.10
    8 10 5 0 3612.0885 3028.6923 0.0 0.86352 0.04
    9 10 -10 0 144.3126 120.0341 180.0 0.86350 0.00
    13 2 -8 0 2852.5538 2392.0587 -180.0 0.86334 0.03
    6 11 7 0 358.2493 302.1938  0.0 0.86334 0.00
    12 4 1 0 3481.9684 2867.0593  0.0 0.86332 0.04
    6 14 -5 0 4533.3544 3707.3567  0.0 0.86315 0.05
    5 12 -11 0 5989.8114 5041.8217 -180.0 0.86302 0.06
    7 3 11 0 36.2632 30.9579  0.0 0.86298 0.00
    12 0 -12 0 486.6441 414.5192 180.0 0.86293 0.00
    10 6 5 0 44.7280 37.7163 180.0 0.86293 0.00
    10 0 -15 0 69.9431 59.7874 -180.0 0.86282 0.00
    3 15 3 0 4462.3069 3797.6210 180.0 0.86269 0.05
    5 12 7 0 17506.2775 15240.9559 180.0 0.86260 0.17
    4 15 1 0 340.4047 292.9278 0.0 0.86255 0.00
    2 8 -15 0 5900.0515 5200.4228 0.0 0.86247 0.05
    4 6 13 0 4392.8061 3886.5057  0.0 0.86245 0.04
    2 11 11 0 4487.5529 3971.8041 0.0 0.86243 0.04
    3 1 15 0 16712.0528 14831.9677  0.0 0.86240 0.16
    6 10 -13 0 135.6762 121.1444 180.0 0.86226 0.00
    5 8 -15 0 1938.1636 1743.7704  0.0 0.86218 0.02
    13 3 -7 0 149.2487 136.7719  0.0 0.86194 0.00
    1 6 15 0 1004.0498 921.5165 -180.0 0.86192 0.01
    11 4 4 0 3563.3832 3277.8180  0.0 0.86191 0.04
    0 14 8 0 9976.4887 9184.4146 180.0 0.86188 0.10
    7 5 -16 0 610.5294 562.4255  0.0 0.86187 0.01
    1 1 -17 0 697.2380 644.4455 0.0 0.86182 0.01
    10 0 7 0 781.2872 724.3161 0.0 0.86179 0.00
    0 10 13 0 2139.1778 1992.5178 180.0 0.86170 0.02
    5 14 -7 0 50.6644 47.4720 -180.0 0.86167 0.00
    0 12 11 0 251.8380 236.3128 0.0 0.86159 0.00
    5 8 11 0 10.7151 10.0571  0.0 0.86157 0.00
    1 13 -10 0 649.1272 610.3468 180.0 0.86157 0.01
    5 14 3 0 345.9117 328.8894 180.0 0.86143 0.00
    2 3 -17 0 5274.8975 5015.0442  0.0 0.86139 0.05
    11 9 -4 0 8.8775 8.4864  0.0 0.86137 0.00
    4 3 14 0 916.5564 872.3807  0.0 0.86134 0.01
    9 11 -8 0 53.9854 51.7656 0.0 0.86133 0.00
    0 7 15 0 7111.5206 6805.4709 0.0 0.86126 0.06
    12 1 -12 0 1587.6309 1526.4959 -180.0 0.86123 0.02
    10 1 -15 0 7769.8969 7536.5896 -180.0 0.86112 0.09
    11 9 -5 0 2989.8481 2919.1121 0.0 0.86111 0.03
    8 11 -10 0 7631.3786 7466.9585 180.0 0.86106 0.08
    8 6 -15 0 11707.6928 11430.4382 180.0 0.86104 0.12
    1 15 -6 0 348.9050 344.8298 -180.0 0.86096 0.00
    1 8 14 0 9680.8421 9534.6206 0.0 0.86070 0.09
    2 7 14 0 71.6467 70.7256 -180.0 0.86064 0.00
    7 7 -15 0 3229.6448 3230.2025  0.0 0.86057 0.03
    9 6 7 0 3521.8149 3533.6099 -180.0 0.86049 0.03
    7 13 -7 0 2009.0279 2043.9071  0.0 0.86047 0.02
    2 15 -6 0 1378.0217 1403.0798  0.0 0.86039 0.02
    6 3 -17 0 15.8828 16.0471  0.0 0.86023 0.00
    11 8 0 0 2149.0867 2193.9308 180.0 0.86020 0.02
    10 1 7 0 541.5939 550.9808  0.0 0.86011 0.01
    7 1 -17 0 749.9556 760.7074  0.0 0.86008 0.01
    6 9 -14 0 910.1557 921.9793  0.0 0.86005 0.01
    8 2 10 0 556.2957 561.9742 -180.0 0.86005 0.01
    9 4 8 0 455.1549 462.0933 180.0 0.85991 0.00
    12 7 -5 0 859.3125 879.0057 -180.0 0.85986 0.01
    2 10 12 0 398.0437 399.9683 180.0 0.85986 0.00
    4 4 -17 0 943.4009 954.9027 -180.0 0.85968 0.01
    11 1 5 0 17.3026 17.7335  0.0 0.85968 0.00
    8 7 8 0 3197.5409 3232.9809  0.0 0.85957 0.03
    0 16 0 0 715.0964 740.4244 180.0 0.85949 0.00
    12 6 -1 0 46.4835 47.3123 -180.0 0.85934 0.00
    13 2 -2 0 6683.2941 6782.4779 -180.0 0.85927 0.07
    13 3 -3 0 63.0448 63.8136 0.0 0.85923 0.00
    12 5 -10 0 2208.9355 2203.0503 -180.0 0.85894 0.02
    9 10 3 0 197.2069 196.9561 180.0 0.85893 0.00
    12 7 -4 0 2606.4798 2600.2048 0.0 0.85888 0.03
    4 14 -8 0 3515.1679 3501.1505  0.0 0.85883 0.04
    4 8 12 0 190.9326 189.0526 -180.0 0.85878 0.00
    3 14 6 0 823.7464 818.3197  0.0 0.85877 0.01
    4 13 -10 0 6247.0020 6200.4943  0.0 0.85871 0.07
    11 9 -3 0 272.4997 269.9790 180.0 0.85855 0.00
    7 6 10 0 5266.0572 5204.5607 0.0 0.85854 0.05
    2 12 10 0 707.6421 699.1927 180.0 0.85854 0.01
    6 8 10 0 135.3666 133.5947 180.0 0.85843 0.00
    1 3 16 0 916.1871 903.2227 -180.0 0.85837 0.01
    13 1 -9 0 1402.8437 1387.8238 0.0 0.85827 0.02
    6 6 -16 0 14870.8449 14716.6141 180.0 0.85821 0.15
    9 11 1 0 393.1201 391.2468  0.0 0.85819 0.00
    7 12 4 0 1834.6635 1820.6281 0.0 0.85814 0.02
    8 12 -8 0 699.8629 700.0284 0.0 0.85803 0.01
    6 11 -12 0 3491.4573 3463.9369 180.0 0.85801 0.04
    0 16 1 0 12828.0777 13046.5360  0.0 0.85796 0.15
    11 8 -9 0 2116.3119 2100.2743 0.0 0.85789 0.02
    11 9 -6 0 3032.6612 3013.0682 0.0 0.85778 0.03
    12 7 -6 0 298.8551 296.0652 -180.0 0.85777 0.00
    11 4 -13 0 157.2601 153.0871 180.0 0.85754 0.00
    3 2 15 0 2270.3373 2179.1222  0.0 0.85736 0.02
    3 4 -17 0 2224.9719 2134.7592 180.0 0.85732 0.02
    10 9 -10 0 2154.9398 2054.2328  0.0 0.85721 0.02
    2 14 7 0 1.4537 1.3701 0.0 0.85703 0.00
    8 4 -16 0 3609.0377 3373.0716 0.0 0.85686 0.04
    1 16 0 0 2458.0763 2267.7025  0.0 0.85685 0.03
    1 2 -17 0 1692.8342 1581.6658  0.0 0.85678 0.02
    5 4 -17 0 549.5092 511.9890 180.0 0.85675 0.01
    10 9 2 0 194.1917 179.8719 -180.0 0.85666 0.00
    6 4 12 0 5947.7472 5526.4712 180.0 0.85660 0.06
    12 4 -11 0 362.6699 336.2743  0.0 0.85660 0.00
    9 1 -16 0 1188.8220 1101.6563 0.0 0.85660 0.01
    1 16 -1 0 4081.3769 3757.7327 -180.0 0.85655 0.05
    0 15 6 0 139.5848 127.9121  0.0 0.85623 0.00
    12 2 -12 0 1361.8786 1249.1910 -180.0 0.85621 0.02
    10 2 -15 0 1201.4873 1097.3774 -180.0 0.85610 0.01
    5 4 13 0 12309.0182 11265.6563 180.0 0.85607 0.12
    10 10 -8 0 13981.1049 12665.2442 -180.0 0.85597 0.15
    6 13 4 0 4783.7648 4297.5121 -180.0 0.85568 0.05
    12 3 2 0 3777.5731 3369.6199  0.0 0.85566 0.04
    7 9 8 0 1431.1277 1291.4997 -180.0 0.85562 0.01
    6 14 1 0 6403.5755 5703.5307 0.0 0.85562 0.07
    10 10 0 0 1857.1936 1657.1216 180.0 0.85560 0.02
    7 10 7 0 0.7007 0.6305 0.0 0.85541 0.00
    4 15 -5 0 484.3914 428.6997 0.0 0.85530 0.01
    10 2 7 0 1547.5882 1391.3528 0.0 0.85510 0.02
    7 2 -17 0 4834.3714 4355.3182  0.0 0.85508 0.05
    13 4 -5 0 244.0964 219.9409 0.0 0.85501 0.00
    13 3 -8 0 40.7327 36.8056 0.0 0.85496 0.00
    12 6 -9 0 21.4973 19.4480  0.0 0.85490 0.00
    12 7 -3 0 183.1585 165.6726 180.0 0.85487 0.00
    11 1 -14 0 1277.4306 1157.7514 0.0 0.85484 0.01
    11 2 5 0 1544.1664 1403.5058 -180.0 0.85468 0.02
    4 14 5 0 350.6760 318.7896 180.0 0.85464 0.00
    3 15 -6 0 393.2649 358.3586  0.0 0.85455 0.00
    13 4 -6 0 7269.8557 6613.9867 0.0 0.85417 0.08
    1 16 1 0 4880.1892 4433.9823 180.0 0.85411 0.06
    0 5 16 0 2198.3534 2000.4919  0.0 0.85396 0.02
    2 5 15 0 4396.8947 4001.6532 -180.0 0.85395 0.04
    3 13 8 0 1403.4408 1275.7582 0.0 0.85372 0.01
    6 14 -6 0 6144.2579 5575.4473 -180.0 0.85369 0.07
    0 16 2 0 174.7504 159.0178 0.0 0.85341 0.00
    13 2 -9 0 17409.1206 15799.4486 0.0 0.85330 0.19
    4 13 7 0 2375.5385 2154.6152 0.0 0.85324 0.02
    1 16 -2 0 2554.9094 2325.0677  0.0 0.85322 0.03
    10 5 -14 0 1990.4918 1802.4336 -180.0 0.85312 0.02
    4 15 2 0 273.5579 247.4061  0.0 0.85306 0.00
    13 1 -1 0 6836.1075 6159.5058 180.0 0.85295 0.07
    9 5 -15 0 211.5203 190.6759 180.0 0.85290 0.00
    13 4 -4 0 813.9793 731.4867 0.0 0.85285 0.01
    11 9 -2 0 202.5495 181.1489 -180.0 0.85274 0.00
    11 6 3 0 3643.1601 3261.0251 0.0 0.85273 0.04
    12 7 -7 0 147.8187 132.4128  0.0 0.85268 0.00
    1 6 -16 0 6668.8289 6008.2695 0.0 0.85261 0.06
    10 5 6 0 263.4325 236.2599  0.0 0.85222 0.00
    0 9 14 0 441.7703 399.0348 180.0 0.85219 0.00
    6 12 6 0 1570.7629 1413.9858 180.0 0.85218 0.01
    11 7 2 0 1068.2073 956.4649 180.0 0.85218 0.01
    9 12 -4 0 1876.5593 1677.0883 -180.0 0.85214 0.02
    6 13 -9 0 1863.0582 1671.4938 -180.0 0.85212 0.02
    8 11 4 0 12947.7560 11678.7501 180.0 0.85204 0.13
    1 8 -15 0 1701.8810 1541.3114 180.0 0.85202 0.01
    3 6 14 0 2053.8584 1862.1899 0.0 0.85199 0.02
    0 13 10 0 1212.8781 1098.1147  0.0 0.85198 0.01
    7 13 2 0 835.0450 753.6395 180.0 0.85198 0.01
    8 9 -13 0 1021.6755 926.3113 0.0 0.85190 0.01
    9 12 -3 0 440.0216 400.5897 0.0 0.85180 0.00
    8 3 10 0 21453.5353 19541.1142 180.0 0.85176 0.21
    9 2 -16 0 3232.5567 2955.2043  0.0 0.85165 0.03
    8 12 2 0 466.8782 428.1196 -180.0 0.85162 0.00
    6 8 -15 0 6069.3523 5559.9599 -180.0 0.85155 0.06
    11 9 -7 0 167.1387 153.8379  0.0 0.85148 0.00
    5 15 -2 0 13882.0608 12918.7454 180.0 0.85139 0.16
    8 13 -3 0 495.0288 458.9844  0.0 0.85133 0.01
    7 4 11 0 1111.2526 1018.0784  0.0 0.85133 0.01
    9 8 -13 0 2094.6451 1925.3496 180.0 0.85131 0.02
    13 3 -2 0 1384.3955 1269.6627 -180.0 0.85100 0.02
    2 9 13 0 1913.2278 1745.4395  0.0 0.85100 0.02
    3 11 -13 0 5781.5584 5249.3486  0.0 0.85077 0.05
    8 13 -4 0 2633.9642 2355.8574 0.0 0.85047 0.03
    13 4 -7 0 5404.6155 4820.0193  0.0 0.85033 0.06
    2 15 5 0 7698.1238 6836.5510 -180.0 0.85030 0.08
    3 8 13 0 5556.5166 4980.7688 180.0 0.85023 0.05
    4 7 -16 0 6544.1721 5836.0471 180.0 0.85021 0.06
    7 12 -10 0 2048.2545 1805.9817 -180.0 0.85014 0.02
    9 9 -12 0 1070.3287 946.5027 -180.0 0.85012 0.01
    2 16 -1 0 192.9985 166.1863 180.0 0.84995 0.00
    11 2 -14 0 1177.3023 1041.8615 0.0 0.84992 0.01
    5 15 -3 0 85.5802 73.8510 0.0 0.84992 0.00
    5 15 -1 0 4468.6744 3861.2322 0.0 0.84988 0.05
    2 4 -17 0 7651.0061 6803.5969 -180.0 0.84980 0.07
    4 4 14 0 37.4027 33.4043 -180.0 0.84976 0.00
    7 8 9 0 1849.2015 1651.1859 180.0 0.84954 0.02
    1 14 8 0 473.9594 421.4212 0.0 0.84952 0.00
    9 12 -5 0 5377.5158 4719.0523 0.0 0.84950 0.06
    8 13 -2 0 6114.2268 5462.4522 0.0 0.84921 0.07
    3 3 15 0 558.1698 507.9136 -180.0 0.84915 0.01
    3 7 -16 0 6691.3848 6085.8086 180.0 0.84911 0.06
    2 16 0 0 0.0578 0.0522 -180.0 0.84905 0.00
    11 6 -12 0 850.6937 777.5162 -180.0 0.84900 0.01
    11 7 -11 0 63.2595 58.0092 -180.0 0.84894 0.00
    7 11 6 0 506.6577 465.0326  0.0 0.84894 0.00
    8 8 -14 0 4410.3775 4052.0060 -180.0 0.84892 0.05
    6 4 -17 0 13267.1637 12370.8023 0.0 0.84869 0.13
    8 10 -12 0 5430.5834 5079.9800 -180.0 0.84865 0.06
    1 3 -17 0 712.8959 666.5146 0.0 0.84859 0.01
    9 12 -2 0 2408.0173 2286.2972 180.0 0.84849 0.03
    12 0 3 0 34166.7789 32458.3259 180.0 0.84847 0.18
    2 13 9 0 3018.8058 2840.4429  0.0 0.84845 0.03
    1 16 2 0 2273.9750 2175.5132  0.0 0.84844 0.03
    3 15 4 0 1291.9737 1225.3559 0.0 0.84844 0.01
    12 5 1 0 131.1047 124.6962 0.0 0.84841 0.00
    3 10 -14 0 38.7517 36.5928 0.0 0.84832 0.00
    4 11 -13 0 1121.5763 1061.3340 180.0 0.84829 0.01
    2 11 -13 0 4848.3724 4595.0322  0.0 0.84811 0.04
    9 1 9 0 9930.2166 9434.5028  0.0 0.84809 0.10
    13 2 -1 0 3778.9862 3607.9579 0.0 0.84807 0.04
    12 3 -12 0 3192.7246 3032.8836 180.0 0.84803 0.03
    12 7 -2 0 3208.9753 3060.3530 0.0 0.84795 0.03
    10 3 -15 0 15134.7266 14393.7236 180.0 0.84793 0.16
    2 16 -2 0 10435.4353 9967.6683 -180.0 0.84789 0.12
    13 4 -3 0 50.3757 48.0101 -180.0 0.84773 0.00
    1 11 12 0 4204.4190 3997.8700  0.0 0.84763 0.04
    6 12 -11 0 2237.5030 2132.4216 0.0 0.84758 0.02
    2 14 -9 0 220.7076 210.3003 -180.0 0.84758 0.00
    5 13 -10 0 2.8882 2.7556 -180.0 0.84739 0.00
    11 5 4 0 1445.0206 1379.0251 0.0 0.84706 0.01
    4 10 -14 0 6463.0576 6162.5836 0.0 0.84704 0.06
    5 13 6 0 66.9780 63.8692 -180.0 0.84703 0.00
    3 12 -12 0 458.9630 437.6145 180.0 0.84701 0.00
    1 16 -3 0 3565.0263 3403.5673 -180.0 0.84698 0.04
    10 3 7 0 1756.9230 1674.8959  0.0 0.84696 0.02
    7 3 -17 0 243.3578 231.9685 -180.0 0.84693 0.00
    1 4 16 0 1879.9570 1792.7264 180.0 0.84690 0.02
    12 1 3 0 614.9779 585.4394 -180.0 0.84686 0.01
    8 13 -5 0 1003.7229 951.3170  0.0 0.84666 0.01
    9 11 -9 0 2389.1076 2268.6644  0.0 0.84660 0.03
    11 3 5 0 35.8956 34.0811 -180.0 0.84654 0.00
    1 15 6 0 33.2463 31.6133 0.0 0.84646 0.00
    12 6 0 0 210.6496 200.0548 0.0 0.84637 0.00
    7 13 -8 0 419.8377 398.5515 -180.0 0.84636 0.00
    9 7 -14 0 93.9614 89.7913 -180.0 0.84630 0.00
    5 7 -16 0 3050.1797 2926.6617  0.0 0.84619 0.03
    2 0 16 0 8039.6985 7751.4394 0.0 0.84608 0.04
    0 16 3 0 3.4093 3.2850 -180.0 0.84599 0.00
    8 6 9 0 5916.2202 5773.4463  0.0 0.84574 0.06
    1 12 11 0 2042.6129 1995.8931 -180.0 0.84569 0.02
    5 7 12 0 2926.8742 2869.4442  0.0 0.84558 0.03
    2 12 -12 0 975.7086 958.5690  0.0 0.84557 0.01
    5 15 -4 0 3540.4704 3510.8081 180.0 0.84552 0.04
    0 0 17 0 5351.1800 5260.7900 180.0 0.84552 0.02
    3 14 -9 0 1610.7392 1591.7549 180.0 0.84549 0.02
    13 1 -10 0 12087.9293 11930.3192  0.0 0.84547 0.13
    10 11 -4 0 24.7326 24.5657 0.0 0.84545 0.00
    11 8 1 0 42.2686 41.9514  0.0 0.84544 0.00
    5 15 0 0 435.3445 433.5523 -180.0 0.84544 0.00
    2 16 1 0 659.8848 665.3168 180.0 0.84522 0.01
    13 3 -9 0 673.3624 671.4474 0.0 0.84521 0.01
    9 5 8 0 7706.5895 7694.0262 0.0 0.84517 0.07
    5 14 -8 0 9890.5922 9948.4039 -180.0 0.84515 0.11
    4 5 -17 0 2787.2751 2793.2762 0.0 0.84495 0.03
    9 8 6 0 2951.2238 2966.9640  0.0 0.84494 0.03
    5 14 4 0 15.5413 15.6948  0.0 0.84488 0.00
    12 7 -8 0 4947.2576 5002.2957 -180.0 0.84474 0.05
    1 14 -9 0 13.0156 13.1428  0.0 0.84459 0.00
    2 10 -14 0 1937.7525 1945.5238 180.0 0.84452 0.02
    2 1 16 0 3059.2068 3064.9321 -180.0 0.84448 0.03
    9 9 5 0 8325.8622 8409.4854 0.0 0.84444 0.08
    6 7 11 0 75.4574 75.6137  0.0 0.84435 0.00
    12 4 2 0 7391.4366 7497.2967 -180.0 0.84429 0.08
    8 13 -1 0 5945.0064 6018.9073  0.0 0.84418 0.06
    7 10 -13 0 4194.1788 4216.9823 0.0 0.84415 0.04
    11 9 -1 0 5594.1922 5642.9380 -180.0 0.84412 0.06
    10 11 -5 0 10040.5593 10109.6913 -180.0 0.84403 0.11
    6 14 2 0 7680.7617 7722.2444 -180.0 0.84400 0.08
    9 12 -6 0 309.6195 311.2586  0.0 0.84396 0.00
    10 11 -3 0 4596.0860 4617.4821 180.0 0.84394 0.05
    0 1 17 0 224.3659 223.6090 -180.0 0.84392 0.00
    7 6 -16 0 2745.2638 2739.8935 0.0 0.84383 0.03
    4 15 -6 0 773.1004 773.5502 -180.0 0.84374 0.01
    13 4 -8 0 20.0487 19.9253 0.0 0.84362 0.00
    9 3 -16 0 1025.9982 1019.1019 0.0 0.84360 0.01
    1 10 13 0 575.6423 568.8026 180.0 0.84345 0.00
    4 12 -12 0 525.5392 519.6017 0.0 0.84340 0.01
    2 15 -7 0 4861.0403 4802.3690 -180.0 0.84335 0.05
    8 0 -17 0 124.0779 122.5284  0.0 0.84333 0.00
    9 2 9 0 1379.5474 1361.2916 -180.0 0.84330 0.01
    10 8 -12 0 523.0597 515.9886 180.0 0.84328 0.01
    7 9 -14 0 7044.2402 6945.5501 0.0 0.84325 0.07
    2 7 -16 0 588.0946 578.2208  0.0 0.84296 0.01
    9 11 2 0 3581.6667 3524.0053 0.0 0.84296 0.04
    2 16 -3 0 104.9667 103.0783 180.0 0.84293 0.00
    11 5 -13 0 645.3632 635.0092 180.0 0.84292 0.01
    9 10 -11 0 48.2164 47.5168  0.0 0.84280 0.00
    11 8 -10 0 4411.0280 4347.7109 180.0 0.84276 0.05
    1 15 -7 0 2784.1583 2748.6481  0.0 0.84272 0.03
    3 5 -17 0 72.7121 71.5113 180.0 0.84271 0.00
    10 10 -9 0 712.7777 704.3061  0.0 0.84267 0.01
    10 8 4 0 4812.2554 4755.9969 180.0 0.84258 0.05
    7 14 -3 0 43.8964 43.7611 -180.0 0.84257 0.00
    10 7 -13 0 2859.9195 2819.1013  0.0 0.84243 0.03
    11 9 -8 0 11219.5990 11097.1372 0.0 0.84242 0.12
    9 12 -1 0 7376.6607 7317.4693 -180.0 0.84231 0.08
    8 12 -9 0 1492.3635 1476.4913 180.0 0.84230 0.02
    8 5 -16 0 2946.6338 2893.4329 180.0 0.84227 0.03
    10 10 1 0 10408.0734 10266.2291 0.0 0.84224 0.11
    5 5 -17 0 567.8516 554.9170  0.0 0.84217 0.01
    12 2 3 0 4922.5572 4825.6541 180.0 0.84208 0.05
    6 5 12 0 41.4004 40.1368 0.0 0.84203 0.00
    12 5 -11 0 488.3698 474.6706 -180.0 0.84202 0.01
    11 3 -14 0 240.6721 232.7505 0.0 0.84192 0.00
    8 1 -17 0 519.4841 498.3450 0.0 0.84175 0.01
    7 14 -2 0 5072.4610 4845.2332 180.0 0.84167 0.05
    10 7 5 0 3732.5229 3562.9537 0.0 0.84165 0.04
    6 14 -7 0 5208.5030 4963.8628 0.0 0.84163 0.06
    5 5 13 0 2291.5460 2176.0965 -180.0 0.84152 0.02
    4 7 13 0 3947.6841 3704.6645 0.0 0.84121 0.03
    4 11 10 0 32.8992 30.8036 180.0 0.84118 0.00
    12 6 -10 0 1477.9735 1372.6764 0.0 0.84108 0.02
    4 15 3 0 1198.9128 1103.6802 0.0 0.84098 0.01
    5 11 -13 0 1275.9535 1173.7473 -180.0 0.84081 0.01
    5 10 -14 0 1295.3299 1190.2031 0.0 0.84075 0.01
    1 7 15 0 1432.7936 1323.4352  0.0 0.84072 0.01
    13 2 -10 0 8435.5292 7740.9608 -180.0 0.84071 0.09
    7 14 -4 0 2669.5117 2408.5981 180.0 0.84058 0.03
    8 4 10 0 85.0208 77.8177 -180.0 0.84055 0.00
    13 5 -5 0 708.3523 642.9487  0.0 0.84052 0.01
    1 11 -13 0 33.5076 30.6995 0.0 0.84047 0.00
    5 11 9 0 31.5694 28.8541 0.0 0.84034 0.00
    5 10 10 0 3364.6963 3076.3962  0.0 0.84024 0.03
    13 3 -1 0 121.9592 108.9730 0.0 0.84012 0.00
    8 13 -6 0 1978.2049 1757.1279 180.0 0.84002 0.02
    1 16 3 0 1353.6083 1199.5472 180.0 0.83999 0.02
    12 0 -13 0 14543.0526 13217.8545 180.0 0.83998 0.08
    8 7 -15 0 7698.8127 6982.7692 -180.0 0.83990 0.08
    3 9 -15 0 2.0018 1.8330 -180.0 0.83983 0.00
    13 4 -2 0 3489.4435 3136.0393 180.0 0.83982 0.04
    2 2 16 0 2477.5929 2285.0658  0.0 0.83975 0.02
    10 11 -6 0 313.0208 282.0853 0.0 0.83974 0.00
    4 9 -15 0 444.0923 407.3156  0.0 0.83974 0.00
    13 5 -6 0 319.4903 290.7503 0.0 0.83971 0.00
    10 11 -2 0 804.2849 733.9945  0.0 0.83957 0.01
    8 9 7 0 371.6985 345.3482 0.0 0.83949 0.00
    9 7 7 0 1067.8044 998.3154 180.0 0.83939 0.01
    8 11 -11 0 39.5942 36.9359  0.0 0.83939 0.00
    4 10 11 0 1214.4559 1142.2684  0.0 0.83936 0.01
    0 2 17 0 26.3705 25.0449 180.0 0.83920 0.00
    1 12 -12 0 8856.4155 8445.7039 -180.0 0.83913 0.08
    13 1 0 0 187.9406 180.6689  0.0 0.83912 0.00
    7 11 -12 0 2916.5765 2814.9497  0.0 0.83901 0.03
    3 15 -7 0 3142.2694 3056.1882 180.0 0.83899 0.03
    2 16 2 0 11921.7783 11803.4435  0.0 0.83857 0.13
    3 16 -1 0 17.3450 17.2186 0.0 0.83853 0.00
    4 0 -18 0 892.4154 871.5359 -180.0 0.83849 0.00
    13 5 -4 0 1244.7442 1221.5247 -180.0 0.83846 0.01
    4 14 -9 0 681.3106 668.3285 -180.0 0.83844 0.01
    6 0 13 0 502.6865 489.7450 -180.0 0.83843 0.00
    12 1 -13 0 1134.8325 1108.1706 0.0 0.83842 0.01
    5 15 -5 0 2852.9543 2805.0899 -180.0 0.83832 0.03
    12 7 -1 0 3751.9818 3677.9876 0.0 0.83832 0.04
    5 15 1 0 1934.7237 1891.6936  0.0 0.83820 0.02
    10 9 -11 0 3.1520 3.0722 -180.0 0.83810 0.00
    3 4 15 0 1016.3517 989.9645  0.0 0.83804 0.01
    1 16 -4 0 1368.2575 1329.3645 0.0 0.83802 0.02
    7 14 -1 0 162.4966 157.5100  0.0 0.83792 0.00
    9 10 4 0 690.1114 671.1571  0.0 0.83791 0.01
    1 13 10 0 506.0468 493.1231 -180.0 0.83774 0.00
    3 16 -2 0 64.5308 62.2230 -180.0 0.83769 0.00
    8 10 6 0 278.9945 272.0904 0.0 0.83759 0.00
    7 7 10 0 1313.3981 1282.5245  0.0 0.83758 0.01
    10 9 3 0 4482.2477 4371.0604  0.0 0.83750 0.04
    1 4 -17 0 1316.7237 1287.8265  0.0 0.83750 0.01
    3 13 -11 0 1786.0035 1753.0430 -180.0 0.83730 0.02
    6 7 -16 0 1684.0860 1654.2503 0.0 0.83728 0.02
    0 15 7 0 442.2688 436.0421 180.0 0.83714 0.00
    8 2 -17 0 52.5561 51.9692 -180.0 0.83706 0.00
    2 13 -11 0 4730.1006 4680.7473  0.0 0.83704 0.04
    7 5 11 0 843.7496 835.3167  0.0 0.83701 0.01
    4 12 9 0 821.5132 813.3907  0.0 0.83701 0.01
    0 8 15 0 7946.1014 7870.2558 180.0 0.83699 0.07
    12 4 -12 0 1876.7053 1861.7221 -180.0 0.83697 0.02
    4 1 -18 0 5371.0756 5332.5767 0.0 0.83694 0.05
    6 1 13 0 709.6598 705.3648  0.0 0.83688 0.01
    10 4 -15 0 618.0907 615.5579 -180.0 0.83686 0.01
    0 14 9 0 2590.4112 2595.4916 0.0 0.83669 0.02
    7 12 5 0 3807.5823 3827.8615  0.0 0.83662 0.04
    3 16 0 0 2.8705 2.9286 -180.0 0.83652 0.00
    7 13 3 0 1054.3645 1066.2651 0.0 0.83652 0.01
    3 11 11 0 1479.5267 1485.1258 -180.0 0.83651 0.01
    2 8 14 0 18.9830 19.0717  0.0 0.83642 0.00
    0 6 16 0 2639.8997 2654.8513 180.0 0.83641 0.02
    8 13 0 0 941.3500 959.3809 180.0 0.83640 0.01
    2 6 15 0 1087.7008 1093.3209 0.0 0.83639 0.01
    7 8 -15 0 33.3736 33.7743 0.0 0.83636 0.00
    3 14 7 0 158.9878 161.2511 180.0 0.83608 0.00
    13 5 -7 0 1312.7278 1334.1301 -180.0 0.83607 0.01
    10 4 7 0 199.2505 202.3729 180.0 0.83593 0.00
    0 16 4 0 773.5063 789.6099 0.0 0.83591 0.01
    7 4 -17 0 1666.2542 1690.0794  0.0 0.83591 0.02
    1 10 -14 0 985.7244 995.7728 -180.0 0.83583 0.01
    7 14 -5 0 4896.5314 4987.0742 -180.0 0.83577 0.05
    12 8 -5 0 9430.9498 9574.6509 -180.0 0.83571 0.10
    9 12 -7 0 2816.6460 2861.6969  0.0 0.83568 0.03
    6 10 9 0 7675.5545 7753.9825 -180.0 0.83562 0.07
    10 6 -14 0 130.0675 131.6942  0.0 0.83562 0.00
    2 5 -17 0 189.4759 191.3749 -180.0 0.83556 0.00
    11 4 5 0 160.2987 162.5162 0.0 0.83554 0.00
    4 5 14 0 16.7320 16.8760 -180.0 0.83552 0.00
    9 3 9 0 136.0823 137.6509 -180.0 0.83548 0.00
    6 13 5 0 2623.6202 2655.3073 0.0 0.83547 0.02
    8 8 8 0 3070.6890 3103.4262 0.0 0.83544 0.03
    9 6 -15 0 2044.0491 2067.9652 0.0 0.83541 0.02
    5 1 -18 0 250.4196 253.2240 -180.0 0.83536 0.00
    2 16 -4 0 5758.8939 5849.9798 -180.0 0.83521 0.06
    8 12 3 0 252.0567 255.1042  0.0 0.83504 0.00
    2 9 -15 0 1856.1932 1871.4173  0.0 0.83501 0.02
    5 12 -12 0 8057.7236 8141.5730 0.0 0.83492 0.08
    12 8 -4 0 407.7901 412.6466 180.0 0.83481 0.00
    10 6 6 0 3217.1683 3249.1350 180.0 0.83477 0.03
    5 9 -15 0 296.6628 299.0383 180.0 0.83474 0.00
    5 1 14 0 284.3620 286.0225 0.0 0.83469 0.00
    6 5 -17 0 326.7246 328.7107 -180.0 0.83450 0.00
    5 12 8 0 114.2300 114.8328  0.0 0.83450 0.00
    13 2 0 0 20837.0420 20986.1751 180.0 0.83447 0.22
    12 3 3 0 3288.2867 3303.3134 180.0 0.83430 0.03
    13 4 -9 0 7110.8356 7141.9659  0.0 0.83425 0.07
    12 7 -9 0 0.4668 0.4690 -180.0 0.83420 0.00
    5 9 11 0 1820.3152 1825.5400 0.0 0.83419 0.02
    3 12 10 0 1219.5465 1223.3623  0.0 0.83408 0.01
    6 11 8 0 3944.3524 3958.9629 0.0 0.83404 0.03
    3 16 -3 0 320.8908 323.1827 0.0 0.83402 0.00
    4 14 6 0 2170.7912 2183.2408  0.0 0.83394 0.02
    12 2 -13 0 2250.7304 2262.3473 180.0 0.83379 0.02
    12 8 -6 0 83.7611 84.5639 180.0 0.83378 0.00
    3 1 -18 0 655.5651 657.7956 0.0 0.83363 0.01
    7 1 12 0 30.8428 30.9098 -180.0 0.83363 0.00
    13 5 -3 0 9377.2607 9472.1507  0.0 0.83359 0.10
    9 12 0 0 667.2503 672.1125 180.0 0.83345 0.01
    1 9 14 0 10085.5867 10051.2441 0.0 0.83340 0.08
    3 10 12 0 10.6637 10.5353  0.0 0.83304 0.00
    13 3 -10 0 11.8554 11.6926  0.0 0.83297 0.00
    11 9 0 0 4.0321 3.9710 180.0 0.83294 0.00
    1 5 16 0 255.7534 251.3229  0.0 0.83280 0.00
    2 14 8 0 1.0949 1.0746 -180.0 0.83280 0.00
    10 11 -7 0 8260.0459 8062.8019 -180.0 0.83271 0.08
    9 4 -16 0 1785.0013 1746.6427  0.0 0.83271 0.02
    4 13 -11 0 2692.9440 2632.5659 0.0 0.83268 0.03
    10 11 -1 0 136.1421 131.7178 180.0 0.83246 0.00
    4 2 -18 0 97.6871 95.2275 180.0 0.83233 0.00
    6 2 13 0 1003.7107 980.8597 0.0 0.83227 0.01
    11 7 3 0 464.1623 451.3756 180.0 0.83219 0.00
    2 15 6 0 1157.1959 1129.3451  0.0 0.83214 0.01
    1 7 -16 0 676.2360 662.8257 180.0 0.83207 0.01
    3 15 5 0 20586.8833 20158.5448 180.0 0.83206 0.21
    2 3 16 0 12813.1767 12569.8771 180.0 0.83203 0.11
    1 13 -11 0 133.6461 131.6444 0.0 0.83191 0.00
    3 16 1 0 216.7614 218.9247 -180.0 0.83174 0.00
    4 9 12 0 3507.7309 3461.5143 180.0 0.83166 0.03
    6 13 -10 0 1383.5301 1387.6654 0.0 0.83164 0.01
    3 7 14 0 407.1660 401.4626 -180.0 0.83150 0.00
    0 3 17 0 49.9940 49.4035 -180.0 0.83149 0.00
    7 14 0 0 54.5230 55.3756 0.0 0.83141 0.00
    6 9 10 0 443.0315 436.8061 180.0 0.83134 0.00
    12 6 1 0 3685.9261 3683.2481  0.0 0.83119 0.04
    12 8 -3 0 4005.8942 3975.5113 -180.0 0.83112 0.04
    11 4 -14 0 10.0759 9.8772  0.0 0.83109 0.00
    11 10 -4 0 2907.8512 2836.6077 0.0 0.83095 0.03
    11 9 -9 0 887.2498 853.5346 -180.0 0.83084 0.01
    5 2 -18 0 1118.6004 1068.8788 180.0 0.83078 0.01
    8 13 -7 0 2162.2651 2055.8368  0.0 0.83075 0.02
    11 10 -5 0 276.6637 262.5388 -180.0 0.83072 0.00
    11 1 6 0 3508.7234 3329.2376 -180.0 0.83071 0.03
    6 0 -18 0 15743.3841 14711.7443 0.0 0.83050 0.08
    13 1 -11 0 138.7991 129.3807 180.0 0.83043 0.00
    12 5 2 0 293.0855 269.2854  0.0 0.83033 0.00
    7 13 -9 0 1585.9985 1446.9994  0.0 0.83015 0.02
    5 2 14 0 3577.4193 3298.9710 0.0 0.83011 0.03
    6 14 3 0 2079.0873 1895.8639 0.0 0.83007 0.02
    11 6 4 0 219.8966 199.5479 0.0 0.82992 0.00
    4 15 -7 0 106.7944 96.5312 0.0 0.82987 0.00
    8 11 5 0 34.3827 31.2098 180.0 0.82985 0.00
    9 11 -10 0 913.3113 825.8660 180.0 0.82982 0.01
    6 10 -14 0 664.2166 601.6370  0.0 0.82977 0.01
    13 5 -8 0 578.7480 521.7159 0.0 0.82969 0.01
    8 3 -17 0 1686.9322 1505.6092  0.0 0.82941 0.02
    13 4 -1 0 446.3654 393.4201  0.0 0.82936 0.00
    2 16 3 0 19.7801 17.3276 0.0 0.82930 0.00
    10 0 -16 0 17702.2223 15755.8434 180.0 0.82918 0.09
    12 8 -7 0 5737.9818 5076.9157 -180.0 0.82911 0.06
    3 2 -18 0 148.6461 132.8707 0.0 0.82907 0.00
    7 2 12 0 1909.1353 1710.6586  0.0 0.82907 0.02
    1 16 4 0 5993.1869 5273.4589 0.0 0.82901 0.06
    6 1 -18 0 31.2612 27.8456 0.0 0.82899 0.00
    6 11 -13 0 1101.2494 984.2123 180.0 0.82873 0.01
    11 7 -12 0 486.5109 434.8320 180.0 0.82871 0.00
    4 0 15 0 395.0798 356.2520 -180.0 0.82869 0.00
    11 8 2 0 6.8603 6.1081 0.0 0.82865 0.00
    5 15 -6 0 55.2556 48.9685 0.0 0.82854 0.00
    11 10 -3 0 844.5259 752.6134  0.0 0.82842 0.01
    5 15 2 0 4925.4891 4391.2795 0.0 0.82837 0.05
    7 14 -6 0 514.4139 458.6165 0.0 0.82827 0.01
    0 11 13 0 350.2399 318.1955 0.0 0.82823 0.00
    10 0 8 0 77.5545 69.9765 180.0 0.82819 0.00
    7 12 -11 0 22015.3791 19861.5156 0.0 0.82815 0.22
    9 6 8 0 1109.2476 1005.3222 -180.0 0.82814 0.01
    0 12 12 0 2850.4265 2600.2488 -180.0 0.82805 0.02
    4 6 -17 0 1166.3567 1066.1388 180.0 0.82794 0.01
    11 10 -6 0 4306.9808 3949.2074  0.0 0.82773 0.04
    10 1 -16 0 3260.3910 3004.4676 0.0 0.82768 0.03
    3 16 -4 0 9.7906 8.9914 0.0 0.82765 0.00
    6 14 -8 0 11196.5140 10469.1744 -180.0 0.82731 0.12
    10 10 -10 0 5336.2870 4993.3479 -180.0 0.82722 0.05
    4 1 15 0 548.9079 514.1973 0.0 0.82719 0.00
    4 13 8 0 223.4552 209.3659 -180.0 0.82711 0.00
    2 0 -18 0 16276.0542 15254.5563 180.0 0.82710 0.07
    1 15 7 0 1034.0356 967.7576  0.0 0.82690 0.01
    13 3 0 0 725.3235 676.8100 -180.0 0.82690 0.01
    4 8 -16 0 378.3047 355.2098 0.0 0.82684 0.00
    5 14 -9 0 46.7332 43.5755  0.0 0.82679 0.00
    8 5 10 0 1268.9359 1192.1925 180.0 0.82677 0.01
    10 10 2 0 4916.8739 4585.8948 180.0 0.82673 0.05
    10 1 8 0 183.1913 171.4174  0.0 0.82670 0.00
    6 12 7 0 2358.5670 2216.3899 0.0 0.82669 0.02
    4 15 4 0 392.8206 366.4380 0.0 0.82666 0.00
    8 0 11 0 139.3699 131.2134 0.0 0.82661 0.00
    2 11 12 0 399.5157 377.7093 -180.0 0.82659 0.00
    1 16 -5 0 3352.2701 3109.3923 -180.0 0.82658 0.04
    6 15 -2 0 130.5737 120.6960  0.0 0.82651 0.00
    5 14 5 0 8630.4238 8106.6513 180.0 0.82651 0.08
    12 7 0 0 1145.7655 1081.4565 180.0 0.82627 0.01
    6 15 -3 0 323.3132 303.4580 0.0 0.82626 0.00
    12 3 -13 0 7719.9873 7365.7472  0.0 0.82623 0.08
    11 2 6 0 11124.6615 10569.6343 0.0 0.82620 0.11
    8 13 1 0 8975.4183 8588.8381  0.0 0.82608 0.09
    13 5 -2 0 4772.2330 4568.6737 -180.0 0.82607 0.05
    11 6 -13 0 2977.1293 2873.6587 0.0 0.82602 0.03
    13 2 -11 0 1980.3285 1925.3927 0.0 0.82593 0.02
    3 13 9 0 2693.5610 2623.6616 180.0 0.82592 0.02
    11 1 -15 0 2104.4380 2050.9391 0.0 0.82589 0.02
    2 12 11 0 2608.7027 2548.4764 0.0 0.82588 0.02
    3 8 -16 0 523.8942 513.3692  0.0 0.82583 0.00
    3 6 -17 0 105.9673 103.8389 -180.0 0.82583 0.00
    7 10 8 0 838.8268 824.1820 -180.0 0.82579 0.01
    9 11 3 0 48.9835 48.0750 180.0 0.82577 0.00
    8 7 9 0 5302.9632 5249.5576 -180.0 0.82568 0.05
    11 8 -11 0 9129.3648 9038.2616 0.0 0.82567 0.09
    2 1 -18 0 3697.3924 3679.1324 -180.0 0.82561 0.03
    1 9 -15 0 1263.2638 1265.7924 -180.0 0.82551 0.01
    8 6 -16 0 1242.7546 1256.9976  0.0 0.82541 0.01
    5 6 -17 0 144.8538 147.4805 -180.0 0.82532 0.00
    6 6 12 0 10745.1315 11016.9373 180.0 0.82518 0.09
    12 6 -11 0 262.0012 270.0496  0.0 0.82518 0.00
    8 1 11 0 914.0475 943.6937 0.0 0.82513 0.01
    6 9 -15 0 2043.1978 2120.7539 180.0 0.82508 0.02
    2 16 -5 0 2058.4344 2181.1728 180.0 0.82498 0.02
    9 12 -8 0 8571.6977 9101.2352 0.0 0.82492 0.09
    12 0 4 0 3748.4226 3989.9462  0.0 0.82490 0.02
    9 4 9 0 3347.9160 3523.5024 180.0 0.82489 0.03
    9 9 -13 0 8086.0937 8557.5074 0.0 0.82486 0.08
    4 3 -18 0 9810.2803 10365.3883  0.0 0.82481 0.09
    12 8 -2 0 112.5676 121.1403  0.0 0.82475 0.00
    6 3 13 0 2721.8764 2868.4343  0.0 0.82475 0.02
    5 6 13 0 605.6485 638.4159 0.0 0.82471 0.01
    8 12 -10 0 1044.7782 1127.1014  0.0 0.82469 0.01
    2 15 -8 0 330.3414 358.2771 180.0 0.82455 0.00
    6 2 -18 0 3113.5656 3352.6226  0.0 0.82450 0.03
    3 5 15 0 9897.3382 10532.1850 180.0 0.82437 0.08
    3 16 2 0 22.2972 24.6394 -180.0 0.82431 0.00
    1 14 9 0 814.5043 876.8762 -180.0 0.82428 0.01
    6 15 -1 0 2168.5521 2370.2315 180.0 0.82403 0.02
    7 7 -16 0 3519.0655 3777.9519  0.0 0.82391 0.03
    3 9 13 0 6.8746 7.3099 0.0 0.82388 0.00
    1 5 -17 0 27.2248 29.0125 0.0 0.82386 0.00
    13 6 -5 0 192.3361 206.7571 0.0 0.82376 0.00
    12 4 3 0 6739.4569 7261.2901 0.0 0.82375 0.07
    0 16 5 0 4473.6745 4796.5386 -180.0 0.82347 0.05
    5 13 -11 0 1481.5929 1577.8014 0.0 0.82343 0.01
    12 1 4 0 297.2925 318.0925 180.0 0.82342 0.00
    12 5 -12 0 350.0333 370.9158 180.0 0.82335 0.00
    5 3 -18 0 2431.4896 2570.9481 -180.0 0.82330 0.02
    6 15 -4 0 39.0615 41.8637 180.0 0.82330 0.00
    7 9 9 0 203.6999 214.5528 180.0 0.82326 0.00
    10 5 -15 0 751.2878 793.8385 180.0 0.82326 0.01
    9 8 -14 0 2536.9650 2680.6009 0.0 0.82324 0.02
    13 1 1 0 593.4724 630.9799  0.0 0.82323 0.01
    10 2 -16 0 2710.7213 2859.9604 180.0 0.82322 0.03
    11 10 -2 0 1148.2866 1217.2134 0.0 0.82320 0.01
    5 8 -16 0 15.3172 16.0896  0.0 0.82314 0.00
    10 11 -8 0 554.6806 585.5817 0.0 0.82314 0.01
    4 16 -2 0 140.5234 149.3449  0.0 0.82313 0.00
    5 13 7 0 132.9535 139.2459 0.0 0.82307 0.00
    2 14 -10 0 2520.4453 2641.2584  0.0 0.82306 0.02
    13 6 -6 0 4171.1856 4365.1996 0.0 0.82301 0.04
    1 15 -8 0 0.3125 0.3248 0.0 0.82288 0.00
    4 16 -1 0 7671.8284 7959.8352 180.0 0.82285 0.08
    10 11 0 0 5455.8997 5647.1449  0.0 0.82281 0.05
    4 2 15 0 1204.0498 1244.5521 -180.0 0.82274 0.01
    0 10 14 0 1914.2690 1976.6386 -180.0 0.82270 0.02
    8 9 -14 0 214.0611 220.3643  0.0 0.82269 0.00
    5 3 14 0 83.5517 86.1577 0.0 0.82265 0.00
    7 11 7 0 1690.8808 1739.7910 180.0 0.82264 0.01
    5 8 12 0 3313.7258 3411.0305 -180.0 0.82258 0.03
    13 4 -10 0 1357.3404 1388.2505 180.0 0.82247 0.01
    8 10 -13 0 351.8547 358.8730  0.0 0.82244 0.00
    1 1 17 0 827.2208 849.0275 -180.0 0.82240 0.01
    10 5 7 0 1619.7691 1650.7085 0.0 0.82237 0.02
    7 14 1 0 120.6723 121.9762  0.0 0.82236 0.00
    7 5 -17 0 989.6114 1010.1629 -180.0 0.82235 0.01
    10 2 8 0 1.3894 1.4166 180.0 0.82225 0.00
    3 14 -10 0 244.0183 248.9121  0.0 0.82222 0.00
    0 13 11 0 7727.4899 7923.8320 0.0 0.82219 0.07
    9 12 1 0 4684.2191 4766.1058 -180.0 0.82216 0.05
    11 10 -7 0 1471.4192 1504.6601 180.0 0.82207 0.01
    6 12 -12 0 2246.6070 2311.4534 180.0 0.82200 0.02
    11 5 5 0 826.4916 849.7136 -180.0 0.82199 0.01
    13 6 -4 0 2239.4020 2327.1956 0.0 0.82182 0.02
    12 8 -8 0 112.5109 116.9831 0.0 0.82180 0.00
    3 3 -18 0 263.4668 274.9354 0.0 0.82164 0.00
    7 3 12 0 692.8279 722.3112 -180.0 0.82164 0.01
    2 10 13 0 2192.5027 2282.3477 0.0 0.82163 0.02
    2 4 16 0 1648.2242 1718.0862 180.0 0.82157 0.01
    3 15 -8 0 2077.4442 2192.5108 -180.0 0.82155 0.02
    11 2 -15 0 597.3560 627.5822 180.0 0.82146 0.01
    6 8 11 0 5644.2108 5900.8514 -180.0 0.82144 0.05
    12 7 -10 0 1435.5493 1513.8693 -180.0 0.82135 0.01
    2 2 -18 0 2394.8433 2509.2671 180.0 0.82118 0.02
    0 4 17 0 5989.6386 6251.9139 0.0 0.82105 0.05
    9 10 -12 0 0.9233 0.9638 180.0 0.82084 0.00
    13 5 -9 0 41.6991 43.3713 180.0 0.82077 0.00
    4 16 -3 0 100.3597 104.7398 0.0 0.82073 0.00
    8 2 11 0 13.6810 14.1807 -180.0 0.82071 0.00
    7 6 11 0 1254.3237 1289.9427 0.0 0.82046 0.01
    2 8 -16 0 333.2743 340.3895  0.0 0.82016 0.00
    9 1 -17 0 4266.1231 4341.5941 0.0 0.81989 0.04
    4 16 0 0 112.2413 112.5506  0.0 0.81988 0.00
    10 8 -13 0 1112.2620 1141.4720  0.0 0.81968 0.01
    14 0 -6 0 2372.2743 2447.5199 180.0 0.81958 0.01
    13 6 -7 0 128.9462 133.1045 0.0 0.81957 0.00
    2 13 10 0 8868.5540 9146.8030 180.0 0.81954 0.08
    11 9 1 0 7293.4488 7565.0408 -180.0 0.81952 0.07
    9 5 -16 0 75.0034 78.0890 180.0 0.81930 0.00
    14 0 -5 0 1770.2281 1849.4128  0.0 0.81926 0.01
    1 14 -10 0 3379.1312 3517.5624 0.0 0.81925 0.03
    7 13 4 0 92.9871 97.1402 -180.0 0.81919 0.00
    8 13 -8 0 15972.4542 16783.6595 180.0 0.81910 0.16
    2 6 -17 0 1062.1830 1103.5776 180.0 0.81909 0.01
    9 9 6 0 2245.1659 2342.7513 -180.0 0.81907 0.02
    4 6 14 0 269.5081 279.4871  0.0 0.81906 0.00
    8 4 -17 0 582.7896 608.2732 -180.0 0.81905 0.01
    12 2 4 0 12.3578 12.9777  0.0 0.81902 0.00
    10 8 5 0 449.1346 469.4889 -180.0 0.81896 0.00
    6 15 0 0 43.1500 45.4337 -180.0 0.81891 0.00
    11 3 6 0 349.9291 366.1985 -180.0 0.81885 0.00
    13 2 1 0 1161.5923 1220.1280 0.0 0.81884 0.01
    3 16 -5 0 346.1181 364.0696 0.0 0.81875 0.00
    13 3 -11 0 2165.5854 2246.5174 0.0 0.81858 0.02
    4 8 13 0 3641.6308 3761.3533  0.0 0.81856 0.03
    7 14 -7 0 4274.7360 4428.6546 -180.0 0.81830 0.04
    7 1 -18 0 1335.1024 1371.5177 180.0 0.81813 0.01
    14 1 -6 0 4885.4546 5021.0395 -180.0 0.81813 0.05
    1 8 15 0 4451.2065 4556.9004 180.0 0.81810 0.04
    6 6 -17 0 2336.0140 2396.6682  0.0 0.81810 0.02
    1 2 17 0 165.3183 169.0157 0.0 0.81803 0.00
    14 1 -5 0 1011.5973 1031.1824 0.0 0.81781 0.01
    11 5 -14 0 90.7545 92.3393 180.0 0.81776 0.00
    6 15 -5 0 1969.6373 2006.8337  0.0 0.81771 0.02
    2 16 4 0 4260.7194 4333.6816  0.0 0.81767 0.04
    10 9 -12 0 196.1736 198.6889  0.0 0.81755 0.00
    8 8 -15 0 60.8307 61.2058 180.0 0.81735 0.00
    14 0 -7 0 1093.2112 1096.3865 180.0 0.81725 0.01
    13 6 -3 0 2243.7897 2250.8873 -180.0 0.81724 0.02
    6 3 -18 0 57.8686 57.9271 180.0 0.81719 0.00
    11 9 -10 0 4285.5960 4273.6871 0.0 0.81708 0.04
    0 7 16 0 1395.4925 1388.2692 -180.0 0.81699 0.01
    2 7 15 0 5154.9566 5127.1294 -180.0 0.81698 0.04
    10 9 4 0 2484.0862 2462.2363 180.0 0.81692 0.02
    9 8 7 0 562.3129 556.6697 -180.0 0.81688 0.00
    4 14 -10 0 1296.4028 1277.9275 0.0 0.81679 0.01
    8 12 4 0 482.2327 474.4602 180.0 0.81675 0.00
    8 11 -12 0 2035.1504 1990.1299 180.0 0.81663 0.02
    13 4 0 0 14612.5387 14253.2019 180.0 0.81663 0.15
    0 15 8 0 460.7287 450.7993  0.0 0.81662 0.00
    1 6 16 0 1257.2192 1231.9286 0.0 0.81650 0.01
    5 15 -7 0 1635.9587 1573.8163 -180.0 0.81644 0.02
    3 11 -14 0 6341.6080 6168.9200 180.0 0.81633 0.06
    14 0 -4 0 2813.1821 2708.2275 180.0 0.81629 0.01
    10 7 -14 0 11561.9852 11181.7120 -180.0 0.81626 0.11
    5 15 3 0 17.3260 16.6317  0.0 0.81624 0.00
    12 0 -14 0 3560.2729 3449.8666  0.0 0.81614 0.02
    13 5 -1 0 4259.1600 4080.3358  0.0 0.81611 0.04
    9 7 -15 0 277.3243 268.2054 0.0 0.81606 0.00
    12 4 -13 0 2054.8421 1992.9948  0.0 0.81598 0.02
    10 3 -16 0 5846.7297 5670.0802  0.0 0.81594 0.06
    12 8 -1 0 207.0922 199.8877 -180.0 0.81589 0.00
    1 16 5 0 2795.7026 2708.0029 -180.0 0.81582 0.03
    14 1 -7 0 2141.1621 2082.8976 0.0 0.81581 0.02
    9 10 5 0 123.2350 120.2292 0.0 0.81573 0.00
    4 16 -4 0 213.5340 207.6595 -180.0 0.81571 0.00
    3 12 -13 0 3950.3333 3871.4354 180.0 0.81563 0.04
    9 2 -17 0 846.0439 830.3230 -180.0 0.81556 0.01
    10 7 6 0 229.4964 225.8276 180.0 0.81547 0.00
    4 3 15 0 587.3735 578.3316 0.0 0.81547 0.01
    11 10 -1 0 22.0124 21.6954 -180.0 0.81543 0.00
    7 8 10 0 710.8198 703.5059 0.0 0.81521 0.01
    4 11 -14 0 995.6465 986.2180 0.0 0.81519 0.01
    10 3 8 0 385.8016 383.9524  0.0 0.81500 0.00
    6 8 -16 0 298.6539 297.1849 180.0 0.81493 0.00
    14 1 -4 0 2709.7770 2706.0736 180.0 0.81486 0.03
    3 1 16 0 3377.5413 3355.2772 180.0 0.81480 0.03
    12 1 -14 0 183.4725 182.7914 -180.0 0.81470 0.00
    7 10 -14 0 929.5644 927.2511 -180.0 0.81465 0.01
    4 4 -18 0 2321.2088 2311.6053 0.0 0.81462 0.02
    6 4 13 0 2386.4392 2371.2425 0.0 0.81456 0.02
    3 16 3 0 526.0099 527.2290 -180.0 0.81444 0.01
    4 16 1 0 7851.8676 7888.5854 180.0 0.81432 0.08
    11 3 -15 0 1217.2572 1208.2270 0.0 0.81423 0.01
    6 14 4 0 6829.3092 6791.1016 180.0 0.81418 0.06
    12 6 2 0 1394.5125 1391.0017 180.0 0.81416 0.01
    4 15 -8 0 247.2941 245.2356  0.0 0.81403 0.00
    7 12 6 0 3195.4163 3147.3388 -180.0 0.81401 0.03
    6 13 6 0 739.0949 727.7243  0.0 0.81400 0.01
    3 15 6 0 1812.7973 1784.7707 0.0 0.81397 0.02
    9 13 -4 0 2616.4907 2593.7022  0.0 0.81397 0.03
    2 3 -18 0 5266.6530 5166.6675 180.0 0.81396 0.04
    11 10 -8 0 583.1829 572.5544 0.0 0.81390 0.01
    7 2 -18 0 1067.8774 1040.4146 -180.0 0.81382 0.01
    14 2 -6 0 624.0181 608.0759 180.0 0.81382 0.01
    9 13 -3 0 512.9703 492.6334 -180.0 0.81367 0.01
    13 6 -8 0 6645.7213 6351.0878 0.0 0.81356 0.07
    13 1 -12 0 9963.0759 9546.2706  0.0 0.81355 0.10
    8 13 2 0 12145.6493 11526.8770 180.0 0.81351 0.12
    14 2 -5 0 245.6752 233.4291  0.0 0.81350 0.00
    8 3 11 0 3119.9971 2984.0001  0.0 0.81349 0.03
    4 12 -13 0 563.7910 536.7404 180.0 0.81344 0.01
    2 12 -13 0 912.9541 866.5680 -180.0 0.81329 0.01
    1 1 -18 0 795.5884 756.1133 0.0 0.81328 0.01
    5 4 -18 0 905.5847 854.3939 180.0 0.81316 0.01
    1 16 -6 0 1995.0840 1855.4953 0.0 0.81299 0.02
    2 11 -14 0 702.3054 664.6795 0.0 0.81294 0.01
    1 12 12 0 4484.0605 4252.1778 180.0 0.81286 0.04
    7 11 -13 0 1263.1905 1193.7170 180.0 0.81261 0.01
    5 4 14 0 292.3025 279.1013  0.0 0.81254 0.00
    2 16 -6 0 793.3594 748.5529  0.0 0.81250 0.01
    3 14 8 0 7127.5373 6784.9971 0.0 0.81249 0.06
    2 15 7 0 2646.5963 2513.8450 -180.0 0.81249 0.02
    14 0 -8 0 638.0234 610.3543 -180.0 0.81233 0.00
    7 13 -10 0 3.5298 3.3861 0.0 0.81222 0.00
    12 7 1 0 4481.9576 4314.5225 0.0 0.81212 0.04
    12 8 -9 0 377.2568 363.6966 -180.0 0.81209 0.00
    4 14 7 0 832.6096 803.3575 -180.0 0.81208 0.01
    1 11 13 0 2848.6437 2758.8050 180.0 0.81199 0.02
    9 12 -9 0 20.7842 20.1088 -180.0 0.81195 0.00
    12 3 4 0 1584.3260 1536.4245 180.0 0.81186 0.02
    9 5 9 0 5913.0253 5737.2850 180.0 0.81185 0.05
    9 1 10 0 1562.0991 1515.9222 0.0 0.81184 0.01
    0 9 15 0 999.1196 971.0223  0.0 0.81182 0.01
    13 3 1 0 226.9980 220.9583 0.0 0.81168 0.00
    9 13 -5 0 1478.5261 1439.6363 -180.0 0.81167 0.01
    3 10 -15 0 541.4528 527.9995 180.0 0.81157 0.00
    3 4 -18 0 385.2462 375.6570 -180.0 0.81157 0.00
    7 4 12 0 3577.5682 3489.6119  0.0 0.81156 0.03
    14 2 -7 0 1654.3571 1612.8566 -180.0 0.81153 0.02
    4 10 -15 0 31.8813 31.1130  0.0 0.81149 0.00
    9 11 -11 0 13046.7844 12727.8217  0.0 0.81141 0.13
    2 9 14 0 297.8559 291.5872 -180.0 0.81130 0.00
    10 11 -9 0 1418.7600 1384.3677 180.0 0.81129 0.01
    6 15 1 0 2296.6503 2239.2384 -180.0 0.81129 0.02
    8 10 7 0 43.6387 42.6612 0.0 0.81126 0.00
    7 9 -15 0 618.8095 604.7806  0.0 0.81124 0.01
    6 14 -9 0 1916.6490 1871.2655 0.0 0.81111 0.02
    0 14 10 0 6289.9031 6164.0249 -180.0 0.81099 0.06
    7 14 2 0 5948.7839 5815.4704 0.0 0.81099 0.06
    11 7 4 0 1445.2067 1414.1140  0.0 0.81095 0.01
    10 12 -4 0 1717.0664 1678.4815 0.0 0.81093 0.02
    14 1 -8 0 2431.1892 2382.5525 -180.0 0.81091 0.02
    10 11 1 0 0.9203 0.9005 -180.0 0.81090 0.00
    1 3 17 0 99.7113 97.9879 -180.0 0.81088 0.00
    8 6 10 0 184.5559 181.2664  0.0 0.81081 0.00
    9 13 -2 0 1526.5871 1494.3383 0.0 0.81079 0.01
    12 5 3 0 305.5904 299.2788 180.0 0.81076 0.00
    14 0 -3 0 9924.4433 9721.6436 0.0 0.81076 0.05
    12 9 -5 0 797.1120 780.8128 180.0 0.81065 0.01
    14 2 -4 0 429.2117 420.5854 180.0 0.81060 0.00
    3 2 16 0 2558.7128 2524.1490  0.0 0.81054 0.02
    4 15 5 0 5944.5571 5829.8731 0.0 0.81045 0.06
    12 2 -14 0 14.2710 14.0397 -180.0 0.81045 0.00
    8 14 -3 0 1279.8202 1247.3181 180.0 0.81043 0.01
    8 9 8 0 35.8289 35.2937  0.0 0.81040 0.00
    11 8 3 0 0.9440 0.9261 0.0 0.81023 0.00
    13 6 -2 0 131.2084 128.7114 0.0 0.81015 0.00
    1 8 -16 0 32.9633 32.7592 0.0 0.81013 0.00
    10 10 -11 0 1223.7634 1212.2460 -180.0 0.81000 0.01
    6 13 -11 0 1867.9292 1851.1365 -180.0 0.80999 0.02
    12 9 -4 0 1470.7184 1469.7968  0.0 0.80983 0.01
    8 14 -4 0 744.4476 750.8943 0.0 0.80969 0.01
    10 12 -5 0 379.3036 382.7597 180.0 0.80968 0.00
    6 15 -6 0 268.1960 271.4333 0.0 0.80965 0.00
    10 12 -3 0 804.2680 815.4966 180.0 0.80961 0.01
    3 8 14 0 812.1797 825.2238 0.0 0.80960 0.01
    5 11 -14 0 1356.7122 1377.8389 -180.0 0.80958 0.01
    13 5 -10 0 4046.9558 4116.3197 180.0 0.80955 0.04
    3 13 -12 0 1135.3304 1157.6542 0.0 0.80950 0.01
    10 10 3 0 292.2017 298.3004  0.0 0.80947 0.00
    14 1 -3 0 10.2474 10.5118 0.0 0.80936 0.00
    13 2 -12 0 3610.2729 3712.1227 180.0 0.80931 0.04
    9 7 8 0 31.0091 31.9316 -180.0 0.80928 0.00
    5 11 10 0 11.3669 11.7934 0.0 0.80912 0.00
    4 7 -17 0 9829.2209 10212.0386 0.0 0.80909 0.08
    1 2 -18 0 0.0795 0.0828  0.0 0.80904 0.00
    0 16 6 0 882.0619 922.2723 180.0 0.80900 0.01
    12 9 -6 0 7.0650 7.4336  0.0 0.80889 0.00
    11 4 6 0 8185.1756 8617.5440  0.0 0.80887 0.08
    9 12 2 0 564.9895 598.9937 180.0 0.80874 0.01
    2 5 16 0 1049.5380 1108.8659 180.0 0.80868 0.01
    13 4 -11 0 456.5607 484.9091  0.0 0.80861 0.00
    8 14 -2 0 151.1144 161.4366  0.0 0.80861 0.00
    3 6 15 0 803.5633 853.0229 0.0 0.80855 0.01
    9 3 -17 0 69.1197 73.7711 0.0 0.80848 0.00
    1 13 11 0 1605.7448 1718.8387 0.0 0.80834 0.01
    4 11 11 0 8128.4504 8696.8602 -180.0 0.80833 0.06
    2 13 -12 0 658.6908 708.2948 0.0 0.80823 0.01
    4 16 -5 0 6140.5340 6630.3312 0.0 0.80821 0.06
    0 5 17 0 2184.1791 2348.4064 0.0 0.80819 0.02
    1 6 -17 0 445.5596 481.2162 0.0 0.80807 0.00
    2 14 9 0 1147.2227 1246.3194 180.0 0.80795 0.01
    0 17 1 0 8.0871 8.9277 -180.0 0.80765 0.00
    9 2 10 0 30.7847 33.7754 0.0 0.80763 0.00
    12 6 -12 0 407.1292 447.4941  0.0 0.80759 0.00
    3 16 -6 0 58.0063 63.9975 0.0 0.80758 0.00
    10 6 -15 0 99.3297 109.4708  0.0 0.80749 0.00
    11 7 -13 0 4467.8356 4955.0844 180.0 0.80731 0.04
    6 4 -18 0 4309.6977 4781.0024 180.0 0.80728 0.04
    2 10 -15 0 8310.8095 9205.1708 0.0 0.80721 0.07
    4 12 10 0 231.0115 256.1397 180.0 0.80717 0.00
    3 7 -17 0 102.0348 113.3674 180.0 0.80712 0.00
    9 11 4 0 451.5611 505.9393 0.0 0.80704 0.00
    5 14 -10 0 2217.5279 2490.8914 -180.0 0.80703 0.02
    11 8 -12 0 5532.6621 6196.6662 180.0 0.80702 0.05
    5 10 -15 0 118.0249 131.9327  0.0 0.80697 0.00
    5 12 -13 0 1518.0840 1704.2989 -180.0 0.80684 0.01
    9 13 -6 0 3723.9305 4230.0251  0.0 0.80683 0.04
    7 3 -18 0 26.1771 29.4270 0.0 0.80679 0.00
    14 3 -6 0 16922.0763 19075.1467 180.0 0.80678 0.17
    8 11 6 0 4052.7780 4552.7448 180.0 0.80675 0.03
    8 7 -16 0 2742.2088 3083.7812  0.0 0.80673 0.03
    1 17 0 0 0.0533 0.0612  0.0 0.80673 0.00
    5 14 6 0 169.4578 190.5775 -180.0 0.80672 0.00
    14 2 -8 0 532.0339 598.5538 -180.0 0.80672 0.01
    10 6 7 0 395.2069 445.1888 180.0 0.80666 0.00
    5 7 -17 0 1487.5928 1668.5975  0.0 0.80665 0.01
    7 6 -17 0 1.7064 1.9187 0.0 0.80664 0.00
    1 12 -13 0 2856.3999 3191.0746 0.0 0.80654 0.02
    6 7 12 0 191.2116 213.1856 0.0 0.80652 0.00
    12 7 -11 0 991.6880 1115.9338 -180.0 0.80652 0.01
    14 3 -5 0 1074.3669 1212.9325  0.0 0.80648 0.01
    1 17 -1 0 2232.4557 2581.1172 180.0 0.80648 0.02
    5 10 11 0 221.4902 246.7454 -180.0 0.80648 0.00
    12 9 -3 0 2136.1726 2423.2086 180.0 0.80646 0.02
    5 12 9 0 1947.1020 2171.7220 180.0 0.80642 0.02
    8 14 -5 0 5730.2293 6541.9172 -180.0 0.80640 0.06
    4 13 -12 0 280.0123 313.1368  0.0 0.80634 0.00
    4 16 2 0 1858.5423 2104.8938 -180.0 0.80632 0.02
    11 6 5 0 5099.3634 5719.6403 0.0 0.80630 0.05
    8 5 -17 0 1307.4329 1458.5438 -180.0 0.80628 0.01
    7 14 -8 0 1319.0102 1468.6195 0.0 0.80614 0.01
    1 15 8 0 1661.0368 1830.9174 0.0 0.80609 0.01
    5 7 13 0 230.6741 253.5844 180.0 0.80608 0.00
    10 4 -16 0 1163.4261 1280.8360  0.0 0.80607 0.01
    10 12 -6 0 3.2312 3.4968 0.0 0.80589 0.00
    1 10 14 0 832.2282 903.6904 -180.0 0.80576 0.01
    10 12 -2 0 951.5900 1014.8639 0.0 0.80574 0.01
    13 1 2 0 54.4631 57.7304 0.0 0.80566 0.00
    4 4 15 0 675.4034 731.0400 -180.0 0.80562 0.01
    8 12 -11 0 1682.2505 1792.1468 -180.0 0.80558 0.02
    9 13 -1 0 836.1948 884.0696 -180.0 0.80539 0.01
    8 13 -9 0 87.9691 93.2716 -180.0 0.80538 0.00
    11 10 0 0 399.7013 424.5603 0.0 0.80534 0.00
    7 12 -12 0 924.4516 990.8947 -180.0 0.80525 0.01
    13 7 -5 0 1095.0460 1173.7024  0.0 0.80520 0.01
    14 2 -3 0 2247.2386 2407.4034  0.0 0.80518 0.02
    1 11 -14 0 3863.2504 4189.4460 0.0 0.80518 0.03
    10 4 8 0 2536.3840 2734.4830 0.0 0.80516 0.02
    13 6 -9 0 1098.9100 1185.4853 -180.0 0.80514 0.01
    6 11 9 0 296.5302 323.5304  0.0 0.80500 0.00
    14 0 -9 0 4444.7888 4846.1315 180.0 0.80496 0.02
    5 16 -2 0 879.1794 954.6754 180.0 0.80491 0.01
    12 8 0 0 4811.4571 5286.2025 0.0 0.80477 0.05
    8 0 -18 0 2141.2795 2368.5579 -180.0 0.80468 0.01
    12 9 -7 0 1063.9721 1180.3903  0.0 0.80462 0.01
    14 3 -7 0 3267.1231 3639.8095  0.0 0.80456 0.03
    13 7 -6 0 852.1715 953.2258  0.0 0.80449 0.01
    1 17 1 0 3220.6711 3603.9494 -180.0 0.80444 0.03
    2 15 -9 0 254.9255 286.3496 -180.0 0.80443 0.00
    11 4 -15 0 57.8671 65.0640 180.0 0.80442 0.00
    8 14 -1 0 327.8068 373.1336 0.0 0.80426 0.00
    8 8 9 0 2241.1717 2549.7207  0.0 0.80422 0.02
    11 9 2 0 805.7565 920.7852 -180.0 0.80420 0.01
    4 10 12 0 682.1233 776.7021 0.0 0.80419 0.01
    2 4 -18 0 2115.6847 2415.2902  0.0 0.80416 0.02
    2 16 5 0 3135.8385 3639.3989 0.0 0.80399 0.03
    13 5 0 0 280.3368 326.2193 -180.0 0.80397 0.00
    6 10 10 0 2690.5076 3116.0501  0.0 0.80390 0.02
    0 17 2 0 704.4095 829.5625 0.0 0.80386 0.01
    9 6 -16 0 100.6184 117.9068 0.0 0.80376 0.00
    8 4 11 0 536.2345 628.0034 -180.0 0.80371 0.00
    1 17 -2 0 3019.5593 3585.2850  0.0 0.80370 0.03
    5 16 -3 0 3157.6677 3753.8452 0.0 0.80367 0.03
    14 3 -4 0 5661.4069 6697.9336 180.0 0.80365 0.06
    5 16 -1 0 1590.1419 1893.5132 0.0 0.80363 0.02
    3 3 16 0 1130.0832 1326.6931 0.0 0.80359 0.01
    14 1 -9 0 248.8265 294.0905  0.0 0.80358 0.00
    12 3 -14 0 64.2272 76.1863 -180.0 0.80350 0.00
    11 10 -9 0 1792.4893 2143.8228 -180.0 0.80345 0.02
    13 7 -4 0 763.7295 917.9213 0.0 0.80339 0.01
    12 5 -13 0 845.1988 1010.4875  0.0 0.80335 0.01
    8 1 -18 0 3020.8655 3625.5535 -180.0 0.80331 0.03
    3 12 11 0 5533.8319 6644.5914 0.0 0.80303 0.04
    14 0 -2 0 433.6677 532.7804  0.0 0.80283 0.00
    3 11 12 0 2408.2123 2899.9462 -180.0 0.80268 0.02
    3 15 -9 0 1393.1811 1700.6855 180.0 0.80264 0.01
    1 13 -12 0 807.7589 976.7756 180.0 0.80261 0.01
    7 8 -16 0 6.6359 8.0536 180.0 0.80259 0.00
    4 9 -16 0 2950.1940 3567.4571 180.0 0.80255 0.03
    3 16 4 0 51.6779 62.9254 0.0 0.80241 0.00
    13 3 -12 0 0.6721 0.8133  0.0 0.80240 0.00
    5 15 -8 0 85.1147 103.6113 180.0 0.80235 0.00
    11 6 -14 0 493.5463 597.6626 -180.0 0.80230 0.00
    1 3 -18 0 580.9784 700.0093 0.0 0.80213 0.00
    12 4 4 0 5777.6892 7029.0657 -180.0 0.80213 0.05
    5 15 4 0 2514.0142 3053.6770  0.0 0.80212 0.02
    7 7 11 0 11.2090 13.5061 -180.0 0.80212 0.00
    4 5 -18 0 1176.7058 1421.3017  0.0 0.80205 0.01
    6 5 13 0 1890.2148 2274.3276  0.0 0.80199 0.02
    11 1 7 0 2744.4271 3336.2508 -180.0 0.80199 0.03
    13 4 1 0 91.0205 111.1011 -180.0 0.80196 0.00
    1 15 -9 0 268.2735 325.4151 -180.0 0.80187 0.00
    3 9 -16 0 3493.2096 4200.6461 180.0 0.80162 0.03
    13 2 2 0 3115.1366 3800.3888 180.0 0.80155 0.03
    11 9 -11 0 2013.2703 2435.6075 -180.0 0.80148 0.02
    14 1 -2 0 114.3370 138.9980 180.0 0.80147 0.00
    6 15 2 0 650.2205 789.3520 -180.0 0.80137 0.01
    13 7 -7 0 1320.9436 1592.6626 180.0 0.80128 0.01
    1 4 17 0 107.3713 127.1870 -180.0 0.80119 0.00
    2 17 -1 0 3734.3591 4573.9394 180.0 0.80096 0.04
    6 12 8 0 330.4206 384.4758 -180.0 0.80085 0.00
    2 7 -17 0 2566.6209 2974.6158 -180.0 0.80083 0.02
    11 11 -4 0 1023.6140 1205.9888 180.0 0.80082 0.01
    4 7 14 0 6.8375 7.8824 0.0 0.80080 0.00
    9 3 10 0 937.1040 1080.8444 0.0 0.80076 0.01
    4 13 9 0 3028.5906 3484.5640 180.0 0.80075 0.02
    13 6 -1 0 5121.3067 5955.9494 -180.0 0.80075 0.05
    1 16 6 0 2279.4437 2639.9433 0.0 0.80074 0.02
    12 0 5 0 6282.1901 7230.2338 180.0 0.80069 0.03
    5 5 -18 0 1486.6727 1694.2662 -180.0 0.80066 0.01
    8 14 -6 0 596.3588 684.3481 0.0 0.80066 0.01
    12 9 -2 0 4.2648 4.8613 180.0 0.80064 0.00
    11 11 -5 0 3018.3952 3422.0710 0.0 0.80061 0.03
    7 13 5 0 728.5070 798.6426 0.0 0.80040 0.01
    12 8 -10 0 4374.8508 4661.9162  0.0 0.80022 0.04
    2 17 0 0 3023.8959 3114.4563 0.0 0.80021 0.03
    7 15 -3 0 1759.8235 1805.7701 0.0 0.80014 0.02
    5 5 14 0 53.7861 57.6526 180.0 0.80007 0.00
    5 16 -4 0 2087.4641 2094.6419 -180.0 0.79995 0.02
    6 7 -17 0 4.2947 4.4957 -180.0 0.79990 0.00
    5 16 0 0 923.4943 931.2230 180.0 0.79987 0.01
    14 3 -8 0 3458.2878 3597.3716 180.0 0.79986 0.03
    6 11 -14 0 4303.1846 4474.0389 -180.0 0.79976 0.04
    1 17 2 0 4453.2441 4492.1924 180.0 0.79970 0.05
    10 12 -7 0 176.1960 179.9943  0.0 0.79967 0.00
    9 13 -7 0 3500.4337 3576.1935 180.0 0.79959 0.03
    0 1 1 1 42.4667 14.4799 180.0 5.21487 0.02
    1 1 0 1 3597.5823 2382.4230 180.0 4.56066 1.52
    0 2 0 1 3610.2230 2420.2951 0.0 4.45739 0.73
    1 1 1 1 24907.8904 23731.6091 180.0 3.71990 13.98
    0 2 1 1 22748.3276 25180.5277 180.0 3.66322 6.19
    0 0 2 1 18794.9731 18831.5626 -180.0 3.21487 1.97
    0 1 2 1 3342.9730 3680.5684 -180.0 3.02423 0.62
    1 2 1 1 199.1005 232.5705  0.0 3.01491 0.07
    1 0 2 1 1770.9471 2531.4954  0.0 2.74981 0.27
    0 3 1 1 713.3364 959.8346  0.0 2.69745 0.11
    2 0 0 1 24530.8789 29424.3488 180.0 2.65391 1.76
    1 1 2 1 13727.0305 11034.5550  0.0 2.62764 3.85
    0 2 2 1 12226.8815 11482.0302 180.0 2.60744 1.69
    1 3 0 1 25824.3873 28594.5581 180.0 2.59290 3.53
    1 3 1 1 0.7977 0.6024 0.0 2.40473 0.00
    2 1 1 1 672.6074 624.3441 -180.0 2.36524 0.15
    1 2 2 1 71.4381 63.4669 -180.0 2.34030 0.02
    2 2 0 1 10594.1122 9999.3225 -180.0 2.28033 1.12
    0 4 0 1 8507.1611 8212.0045 180.0 2.22870 0.43
    0 3 2 1 104.6324 89.3859  0.0 2.18218 0.01
    2 2 1 1 28845.9718 26539.5737 0.0 2.14917 5.43
    0 4 1 1 29344.2720 26391.6527 -180.0 2.10578 2.65
    0 1 3 1 19.4091 16.8799  0.0 2.08387 0.00
    2 0 2 1 26927.8521 26544.4753 0.0 2.04664 2.30
    1 3 2 1 24952.6744 24763.8962 0.0 2.01827 4.15
    2 1 2 1 71.7759 64.3718 180.0 1.99475 0.01
    1 4 1 1 339.3253 319.9860  0.0 1.95737 0.05
    1 1 3 1 24901.7854 21055.2895 0.0 1.93973 3.82
    0 2 3 1 21177.3195 20449.8457 0.0 1.93156 1.61
    2 3 1 1 934.4289 953.7883  0.0 1.89180 0.14
    2 2 2 1 4810.3336 4693.9171 0.0 1.85995 0.68
    0 4 2 1 5014.5012 5422.1348 0.0 1.83161 0.34
    1 2 3 1 91.3433 110.0817 180.0 1.81511 0.01
    0 3 3 1 8.5407 9.2646  0.0 1.73829 0.00
    3 1 0 1 5071.0430 5603.5747  0.0 1.73543 0.31
    1 4 2 1 48.0930 50.8361 180.0 1.73142 0.01
    0 5 1 1 1086.6911 1102.5623 -180.0 1.71812 0.07
    2 4 0 1 4435.4346 5424.3309  0.0 1.70671 0.26
    1 5 0 1 3721.5818 4529.4955 180.0 1.69015 0.22
    2 3 2 1 37.8200 47.1690 0.0 1.68555 0.00
    3 1 1 1 10572.2231 13121.7661  0.0 1.67547 1.21
    1 3 3 1 2.1833 2.0803 0.0 1.65196 0.00
    2 4 1 1 13540.4245 13519.7258  0.0 1.64959 1.51
    2 1 3 1 31.2302 33.5312 180.0 1.63899 0.00
    1 5 1 1 11425.8896 12949.6199  0.0 1.63462 1.25
    0 0 4 1 12873.4124 13363.7046  0.0 1.60743 0.34
    3 2 1 1 754.4597 753.0552 180.0 1.59318 0.08
    0 1 4 1 1911.9950 1863.8127 180.0 1.58192 0.10
    2 2 3 1 8011.8914 7913.0475 -180.0 1.56172 0.80
    0 5 2 1 54.9446 54.5863  0.0 1.55922 0.00
    3 0 2 1 80.4391 84.8367 180.0 1.55004 0.00
    0 4 3 1 6805.5455 7356.7025 0.0 1.54483 0.33
    1 0 4 1 163.7410 185.6572 0.0 1.53843 0.01
    3 1 2 1 4164.9624 4547.4014 -180.0 1.52713 0.40
    3 3 0 1 16795.8567 16312.5383  0.0 1.52022 0.80
    1 1 4 1 6491.3936 6520.7162 -180.0 1.51603 0.61
    0 2 4 1 5856.7148 5939.9803 0.0 1.51211 0.27
    2 4 2 1 4841.8716 4929.4319 -180.0 1.50745 0.45
    1 5 2 1 4921.5337 4974.1865  0.0 1.49601 0.45
    0 6 0 1 16487.3621 17834.2097 180.0 1.48580 0.37
    1 4 3 1 52.3812 56.5263 180.0 1.48328 0.00
    3 3 1 1 110.0925 117.3066 0.0 1.47943 0.01
    3 2 2 1 85.7004 89.1657 180.0 1.46405 0.01
    1 2 4 1 177.6575 174.3415 180.0 1.45425 0.02
    2 3 3 1 0.9334 0.9136  0.0 1.45413 0.00
    0 6 1 1 121.8232 118.0635 0.0 1.44765 0.01
    2 5 1 1 92.5840 92.8125 180.0 1.44227 0.01
    0 3 4 1 24.5802 23.9519 180.0 1.41384 0.00
    1 6 1 1 68.5975 61.8375 180.0 1.39664 0.01
    2 0 4 1 17994.2377 16199.7994 -180.0 1.37490 0.70
    3 3 2 1 19896.6298 17953.7110 180.0 1.37431 1.55
    0 5 3 1 36.5433 34.4249 180.0 1.37067 0.00
    1 3 4 1 19319.8438 17783.7069 -180.0 1.36620 1.48
    2 1 4 1 0.4272 0.4206 -180.0 1.35884 0.00
    3 4 1 1 52.7773 52.3222 0.0 1.35461 0.00
    3 1 3 1 16740.2771 16372.0140 -180.0 1.34872 1.25
    0 6 2 1 17811.5170 17419.6677 0.0 1.34872 0.67
    2 5 2 1 173.6409 155.9037 0.0 1.34437 0.01
    2 4 3 1 17769.2719 15722.0064 -180.0 1.33511 1.31
    1 5 3 1 17055.2893 15847.9407 -180.0 1.32714 1.24
    4 0 0 1 27118.1214 25264.7331  0.0 1.32696 0.49
    2 2 4 1 3862.3786 3465.8947 180.0 1.31382 0.27
    1 6 2 1 253.6869 232.9632 180.0 1.30718 0.02
    3 2 3 1 55.3173 50.8944  0.0 1.30467 0.00
    0 4 4 1 3857.7872 3530.2747 -180.0 1.30372 0.14
    2 6 0 1 26231.7798 24989.2983  0.0 1.29645 0.91
    4 1 1 1 2.1205 2.1194 0.0 1.28598 0.00
    0 1 5 1 149.2278 139.9904 180.0 1.27277 0.00
    3 4 2 1 10.3746 9.7296  0.0 1.27253 0.00
    4 2 0 1 2787.2458 2605.3859 0.0 1.27180 0.09
    2 6 1 1 4.9728 4.6131 0.0 1.27087 0.00
    1 4 4 1 17.0164 14.8373  0.0 1.26609 0.00
    3 5 0 1 2460.6537 2253.8230  0.0 1.25588 0.08
    0 7 1 1 2.6362 2.4318  0.0 1.24927 0.00
    2 3 4 1 262.0416 247.9913  0.0 1.24781 0.02
    4 2 1 1 12418.9509 11794.2520 -180.0 1.24762 0.80
    3 3 3 1 340.2235 317.3543 0.0 1.23997 0.02
    1 7 0 1 2721.0083 2527.1920  0.0 1.23839 0.09
    1 1 5 1 11879.4270 11005.7761 -180.0 1.23769 0.75
    0 2 5 1 10534.9717 9799.6005 -180.0 1.23556 0.33
    3 5 1 1 11457.9791 11426.3342 -180.0 1.23258 0.72
    4 0 2 1 11653.5400 11753.0973 -180.0 1.22658 0.36
    0 6 3 1 254.0306 261.6496  0.0 1.22107 0.01
    2 5 3 1 8.9789 9.3489  0.0 1.21784 0.00
    1 7 1 1 10461.8075 10585.5186  0.0 1.21604 0.64
    4 1 2 1 293.8601 294.5772 -180.0 1.21513 0.02
    1 2 5 1 10.4040 10.0339  0.0 1.20338 0.00
    2 6 2 1 11697.6365 11248.4396 -180.0 1.20236 0.70
    0 5 4 1 1.1109 1.0708 180.0 1.19387 0.00
    4 3 1 1 33.2500 31.0539  0.0 1.19068 0.00
    1 6 3 1 0.7378 0.6857 0.0 1.18999 0.00
    3 0 4 1 76.2374 70.8155  0.0 1.18974 0.00
    0 7 2 1 21.3641 19.8861 180.0 1.18402 0.00
    4 2 2 1 4587.9538 4270.4668 180.0 1.18262 0.27
    0 3 5 1 138.7166 128.4065 -180.0 1.18018 0.00
    3 1 4 1 4015.0835 3745.3117 0.0 1.17928 0.23
    2 4 4 1 3301.3715 3314.4945 0.0 1.17015 0.19
    3 5 2 1 4329.3950 4333.4061 180.0 1.16979 0.25
    1 5 4 1 4026.5981 3661.8547 -180.0 1.16477 0.23
    3 4 3 1 65.8730 59.4510  0.0 1.16367 0.00
    1 7 2 1 4160.5234 3995.4436 180.0 1.15562 0.23
    1 3 5 1 3.3752 3.2798  0.0 1.15205 0.00
    3 2 4 1 0.0155 0.0153 -180.0 1.14950 0.00
    2 1 5 1 520.1983 502.6562  0.0 1.14762 0.03
    4 4 0 1 3870.8632 3688.8611 -180.0 1.14017 0.10
    4 3 2 1 17.7895 17.0185  0.0 1.13379 0.00
    2 7 1 1 21.4988 20.6903 0.0 1.13030 0.00
    4 4 1 1 12321.6095 11366.6362 -180.0 1.12265 0.65
    3 6 1 1 9.3940 9.0036 180.0 1.12040 0.00
    2 2 5 1 12250.3253 11779.3194  0.0 1.12012 0.64
    4 1 3 1 17.3970 16.8591  0.0 1.11929 0.00
    0 8 0 1 4422.0915 4323.1477 -180.0 1.11435 0.06
    0 4 5 1 12491.4172 12136.9037 180.0 1.11383 0.32
    2 6 3 1 29.9854 29.0003 0.0 1.10929 0.00
    3 3 4 1 14526.6193 13911.1356 0.0 1.10450 0.74
    0 8 1 1 11249.0381 11139.8245 0.0 1.09798 0.28
    0 7 3 1 24.3279 23.6524 180.0 1.09484 0.00
    4 2 3 1 9368.9148 9213.6007 0.0 1.09373 0.47
    0 6 4 1 12531.4026 12281.3066 -180.0 1.09109 0.31
    1 4 5 1 2.2195 2.1409  0.0 1.09009 0.00
    2 5 4 1 284.6087 270.8865  0.0 1.08878 0.01
    3 5 3 1 9553.6705 8913.8482 0.0 1.08355 0.47
    2 7 2 1 534.7623 517.7436 -180.0 1.08129 0.03
    2 3 5 1 209.3221 210.6843 -180.0 1.07836 0.01
    1 8 1 1 117.1993 117.6811 180.0 1.07522 0.01
    4 4 2 1 3045.0375 3096.9176 0.0 1.07459 0.15
    3 6 2 1 537.7757 551.6433  0.0 1.07261 0.03
    1 7 3 1 9626.1611 9859.5170 -180.0 1.07227 0.46
    0 0 6 1 19465.3630 19988.4508 -180.0 1.07162 0.23
    1 6 4 1 1.9235 2.0457  0.0 1.06874 0.00
    0 1 6 1 26.3414 27.7427  0.0 1.06396 0.00
    4 3 3 1 0.9972 1.0527  0.0 1.05476 0.00
    5 1 0 1 853.4838 894.3932 180.0 1.05412 0.02
    0 8 2 1 2447.5697 2477.9864 0.0 1.05289 0.06
    1 0 6 1 113.7115 112.7338  0.0 1.05043 0.00
    4 5 1 1 118.0000 117.4201 -180.0 1.05020 0.01
    3 4 4 1 29.8218 29.9785 180.0 1.04955 0.00
    1 1 6 1 1622.4989 1624.1927 0.0 1.04321 0.07
    0 5 5 1 741.1804 742.5709  0.0 1.04297 0.02
    0 2 6 1 1557.9611 1599.9608 -180.0 1.04193 0.04
    5 1 1 1 8008.0856 8769.8318 -180.0 1.04023 0.36
    3 7 0 1 832.2460 922.8139 180.0 1.03362 0.02
    3 1 5 1 7158.9079 7927.3410 0.0 1.03321 0.32
    1 8 2 1 2.5216 2.7881 0.0 1.03277 0.00
    2 8 0 1 961.3152 1028.7454 0.0 1.02745 0.02
    2 4 5 1 6824.3672 7273.1294 0.0 1.02705 0.30
    1 5 5 1 7754.3696 8001.8247 0.0 1.02340 0.34
    4 0 4 1 8903.0681 9182.6901  0.0 1.02332 0.19
    1 2 6 1 19.8348 20.3472  0.0 1.02242 0.00
    3 7 1 1 7899.0567 8065.7358 180.0 1.02051 0.34
    5 2 1 1 2.1713 2.2343 -180.0 1.01962 0.00
    4 1 4 1 361.2720 372.6970 180.0 1.01665 0.02
    2 8 1 1 8983.5471 9243.4519 -180.0 1.01458 0.39
    3 2 5 1 27.0062 27.8671 0.0 1.01300 0.00
    2 7 3 1 24.5582 25.5526  0.0 1.01210 0.00
    4 5 2 1 0.6246 0.6602  0.0 1.01054 0.00
    2 6 4 1 8485.1951 8986.3546  0.0 1.00913 0.36
    0 3 6 1 228.6281 240.1104  0.0 1.00808 0.00
    5 0 2 1 766.8822 805.0030  0.0 1.00803 0.02
    4 4 3 1 6138.9267 6396.6158 0.0 1.00659 0.26
    3 6 3 1 1.5436 1.6340 180.0 1.00497 0.00
    5 1 2 1 3868.1444 4209.1159  0.0 1.00165 0.16
    5 3 0 1 10533.7033 11743.8653 180.0 0.99969 0.22
    0 7 4 1 0.1626 0.1808  0.0 0.99822 0.00
    4 2 4 1 2814.6826 3101.7712 0.0 0.99738 0.12
    2 0 6 1 9998.7711 10824.6406 0.0 0.99367 0.21
    1 3 6 1 10328.7590 10826.9218 0.0 0.99037 0.42
    4 6 0 1 11403.2183 12063.4062 180.0 0.98971 0.23
    3 5 4 1 3041.2741 3221.1537 0.0 0.98964 0.12
    0 8 3 1 5808.3430 6227.0332 -180.0 0.98870 0.12
    5 3 1 1 24.5874 26.3326 0.0 0.98782 0.00
    2 1 6 1 72.7693 77.8242 180.0 0.98756 0.00
    3 7 2 1 4008.4586 4033.2545  0.0 0.98401 0.16
    5 2 2 1 73.7914 73.7781 -180.0 0.98320 0.00
    3 3 5 1 44.5513 44.2837  0.0 0.98180 0.00
    1 7 4 1 3387.3295 3358.7158 0.0 0.98102 0.14
    0 9 1 1 203.5881 204.9539  0.0 0.97898 0.00
    2 8 2 1 3832.4162 3860.7161 180.0 0.97868 0.15
    4 6 1 1 18.3094 18.4636 0.0 0.97819 0.00
    1 9 0 1 9662.9814 10276.7418  0.0 0.97372 0.19
    0 6 5 1 33.1918 34.2933  0.0 0.97234 0.00
    1 8 3 1 36.5900 37.6896  0.0 0.97198 0.00
    2 5 5 1 33.6498 35.3917 180.0 0.97070 0.00
    2 2 6 1 2954.9043 3183.5077 0.0 0.96987 0.12
    4 3 4 1 32.3018 35.7642 180.0 0.96756 0.00
    0 4 6 1 2736.8316 2820.4327 0.0 0.96578 0.05
    1 9 1 1 22.3034 22.0097 0.0 0.96274 0.00
    1 6 5 1 22.8700 23.5769 0.0 0.95643 0.00
    5 3 2 1 9471.5177 9903.5159 0.0 0.95460 0.36
    4 5 3 1 17.4551 17.9528 180.0 0.95338 0.00
    1 4 6 1 12.8405 12.7240 180.0 0.95018 0.00
    5 4 1 1 265.6357 266.3528  0.0 0.94793 0.01
    0 9 2 1 26.0805 27.3457 0.0 0.94662 0.00
    5 1 3 1 7241.6872 7692.3296 0.0 0.94590 0.27
    4 6 2 1 9295.9137 9874.3943 0.0 0.94590 0.35
    3 4 5 1 150.7003 156.4592 180.0 0.94260 0.01
    2 3 6 1 171.9485 178.3782 180.0 0.94238 0.01
    2 7 4 1 563.9779 572.7373 180.0 0.93431 0.02
    3 8 1 1 41.0129 42.6019  0.0 0.93293 0.00
    1 9 2 1 9702.9887 10066.6308 -180.0 0.93191 0.35
    3 7 3 1 8143.2789 8334.9253 0.0 0.93100 0.30
    5 2 3 1 44.2299 44.9158 180.0 0.93032 0.00
    4 4 4 1 2281.8871 2310.7461 -180.0 0.92998 0.08
    3 6 4 1 65.1955 65.5021 0.0 0.92869 0.00
    2 8 3 1 6689.4602 6538.7333 0.0 0.92649 0.24
    4 1 5 1 129.5131 124.8432 180.0 0.91854 0.00
    0 5 6 1 40.4688 38.9422  0.0 0.91849 0.00
    2 9 1 1 0.0724 0.0696 0.0 0.91848 0.00
    5 4 2 1 14.7698 14.1980 180.0 0.91845 0.00
    3 0 6 1 64.3696 60.9925 180.0 0.91660 0.00
    0 8 4 1 2332.5470 2213.5111 180.0 0.91581 0.04
    0 1 7 1 173.3556 165.7186  0.0 0.91370 0.00
    2 6 5 1 12.6495 12.1036  0.0 0.91299 0.00
    5 5 0 1 2643.7955 2534.0183 180.0 0.91213 0.05
    3 1 6 1 2424.6455 2332.0281 -180.0 0.91180 0.08
    4 7 1 1 0.0060 0.0060  0.0 0.90959 0.00
    2 4 6 1 2213.9043 2252.1370 -180.0 0.90755 0.08
    5 3 3 1 86.2357 87.5834 0.0 0.90598 0.00
    1 5 6 1 1982.1093 2019.0186 0.0 0.90504 0.07
    0 7 5 1 75.8792 77.4401  0.0 0.90488 0.00
    3 8 2 1 134.2944 137.2149 -180.0 0.90480 0.00
    4 2 5 1 6614.1812 6802.9760 -180.0 0.90426 0.23
    5 5 1 1 5643.8609 5753.1170  0.0 0.90309 0.19
    1 8 4 1 42.0859 42.0112  0.0 0.90247 0.00
    1 1 7 1 6649.0862 6297.4361 0.0 0.90045 0.23
    0 2 7 1 7615.0394 7214.1325 0.0 0.89963 0.13
    0 9 3 1 0.0643 0.0611 -180.0 0.89915 0.00
    4 6 3 1 44.7479 42.8935  0.0 0.89853 0.00
    3 5 5 1 7907.3540 7587.3635 -180.0 0.89848 0.27
    3 2 6 1 29.5395 28.7609 180.0 0.89782 0.00
    1 7 5 1 7029.6631 6724.9018 0.0 0.89201 0.24
    2 9 2 1 147.4798 139.6521  0.0 0.89160 0.00
    0 10 0 1 3381.6175 3193.2478  0.0 0.89148 0.03
    4 5 4 1 24.8064 22.5691 180.0 0.88753 0.00
    1 2 7 1 177.1374 160.3866 180.0 0.88698 0.01
    1 9 3 1 88.3407 79.8858  0.0 0.88652 0.00
    5 0 4 1 186.3225 170.0324 0.0 0.88583 0.00
    6 0 0 1 11859.0612 11262.1602 180.0 0.88464 0.10
    4 7 2 1 5.5286 5.3165 0.0 0.88346 0.00
    0 10 1 1 6047.4989 5792.8610  0.0 0.88303 0.10
    4 3 5 1 8.0193 7.5497 -180.0 0.88186 0.00
    5 1 4 1 3456.6231 3232.2896 -180.0 0.88148 0.11
    0 3 7 1 103.1726 93.8755 180.0 0.87757 0.00
    5 5 2 1 2354.6919 2145.4864 0.0 0.87750 0.08
    3 3 6 1 8884.6744 8192.7362 -180.0 0.87588 0.29
    5 4 3 1 20.8131 19.1431 180.0 0.87491 0.00
    6 1 1 1 10.3255 9.4054 -180.0 0.87218 0.00
    1 10 1 1 5.9666 5.4855 0.0 0.87106 0.00
    3 7 4 1 3503.7454 3222.8601 -180.0 0.86939 0.11
    0 6 6 1 9312.0045 8598.2067 0.0 0.86915 0.15
    5 2 4 1 199.7943 185.7612 180.0 0.86883 0.01
    2 5 6 1 18.2151 17.3121 180.0 0.86798 0.00
    6 2 0 1 2057.3249 1963.8279 180.0 0.86771 0.03
    1 3 7 1 0.4058 0.3764  0.0 0.86581 0.00
    2 8 4 1 3178.3694 2938.5799 0.0 0.86571 0.10
    3 9 0 1 11530.0702 10247.5502 180.0 0.86430 0.18
    2 1 7 1 12.4906 11.0309 180.0 0.86393 0.00
    3 8 3 1 36.2159 32.0332 180.0 0.86308 0.00
    6 2 1 1 7224.8467 7077.6444 0.0 0.85992 0.23
    0 10 2 1 1922.9204 1883.0488 -180.0 0.85906 0.03
    1 6 6 1 79.6327 76.5854 180.0 0.85772 0.00
    3 9 1 1 0.4833 0.4517 -180.0 0.85660 0.00
    2 7 5 1 154.1395 143.6372 180.0 0.85647 0.00
    5 6 1 1 71.1139 65.7286 180.0 0.85606 0.00
    4 8 0 1 2287.7167 2086.5243 180.0 0.85336 0.04
    4 4 5 1 7713.0638 7029.4413 180.0 0.85312 0.24
    6 0 2 1 8437.1554 7685.0276 0.0 0.85294 0.13
    3 6 5 1 1.6819 1.5326 0.0 0.85214 0.00
    2 2 7 1 8229.4250 7502.6923 -180.0 0.85201 0.25
    2 9 3 1 1.6623 1.5181 0.0 0.85160 0.00
    0 4 7 1 7955.9400 7305.0623 0.0 0.84924 0.12
    6 1 2 1 28.3532 26.1365 0.0 0.84906 0.00
    5 3 4 1 9130.0643 8445.6805 -180.0 0.84891 0.28
    1 10 2 1 23.4557 22.0996  0.0 0.84803 0.00
    3 4 6 1 10.5264 9.9612  0.0 0.84771 0.00
    4 8 1 1 7271.6121 7033.0098 0.0 0.84594 0.22
    2 10 0 1 1845.1273 1810.6414 180.0 0.84508 0.03
    4 7 3 1 17.0852 16.8404 180.0 0.84450 0.00
    0 9 4 1 205.4227 201.2307  0.0 0.84328 0.00
    4 6 4 1 7892.0832 7693.3741 -180.0 0.84277 0.24
    0 8 5 1 7028.8022 6790.2139  0.0 0.84215 0.11
    6 3 1 1 6.3294 5.9393  0.0 0.84059 0.00
    5 5 3 1 9188.3431 8734.5503 -180.0 0.83929 0.27
    1 4 7 1 221.9730 214.3268 180.0 0.83857 0.01
    2 10 1 1 6886.2409 6710.0388 -180.0 0.83787 0.21
    6 2 2 1 2239.0639 2185.2443  0.0 0.83774 0.07
    3 9 2 1 7399.5225 7383.7075 0.0 0.83466 0.22
    5 6 2 1 15.7210 15.6537 180.0 0.83417 0.00
    4 0 6 1 11323.8932 11240.6516 -180.0 0.83371 0.17
    2 3 7 1 115.6545 114.2010 180.0 0.83320 0.00
    1 9 4 1 8465.7047 8324.2684 0.0 0.83284 0.25
    1 8 5 1 0.2219 0.2164 180.0 0.83174 0.00
    4 1 6 1 27.8442 26.0546  0.0 0.83008 0.00
    2 6 6 1 11475.6085 11230.7963 -180.0 0.82598 0.33
    4 8 2 1 1904.2368 1953.0668 0.0 0.82479 0.06
    5 4 4 1 7.8622 8.1533  0.0 0.82319 0.00
    0 10 3 1 7569.6199 7844.3630 -180.0 0.82311 0.11
    6 4 0 1 1946.1057 2004.9820 0.0 0.82223 0.03
    4 5 5 1 259.3520 265.9488  0.0 0.82000 0.01
    0 7 6 1 66.1397 67.8189 180.0 0.81996 0.00
    6 3 2 1 4.2797 4.3884 180.0 0.81983 0.00
    4 2 6 1 1351.3682 1386.5625 -180.0 0.81949 0.04
    2 10 2 1 2215.0676 2224.1339  0.0 0.81731 0.06
    0 5 7 1 3.6724 3.6404 0.0 0.81655 0.00
    6 4 1 1 6123.1988 6046.6834 0.0 0.81559 0.17
    5 7 0 1 2073.7490 2048.9311  0.0 0.81543 0.03
    5 1 5 1 6103.4131 6034.1751 -180.0 0.81523 0.17
    3 5 6 1 1268.2286 1253.9649 -180.0 0.81519 0.04
    6 1 3 1 12.9466 12.7586 180.0 0.81430 0.00
    1 10 3 1 21.1276 20.5352  0.0 0.81339 0.00
    3 8 4 1 243.6958 236.6409 180.0 0.81331 0.01
    3 1 7 1 5119.2455 5010.4023 -180.0 0.81183 0.14
    1 7 6 1 1384.3716 1385.1909 -180.0 0.81035 0.04
    5 7 1 1 5454.8790 5683.1773 0.0 0.80895 0.15
    2 4 7 1 5269.5105 5510.0364 -180.0 0.80883 0.15
    1 5 7 1 4525.3229 4942.1636 -180.0 0.80705 0.13
    3 7 5 1 4912.8920 5373.3248 -180.0 0.80563 0.14
    5 2 5 1 58.8619 64.6499  0.0 0.80519 0.00
    6 2 3 1 4295.7927 4836.8808 -180.0 0.80430 0.12
    0 11 1 1 69.0346 78.3344 180.0 0.80407 0.00
    0 0 8 1 5018.1326 5762.5707 0.0 0.80372 0.03
    2 9 4 1 3.2151 3.6959 0.0 0.80368 0.00
    4 3 6 1 124.9058 146.6305  0.0 0.80271 0.00
    2 8 5 1 4900.2856 5753.1409 -180.0 0.80270 0.13
    3 2 7 1 298.9763 351.1679  0.0 0.80192 0.01
    3 9 3 1 2.0773 2.4294 180.0 0.80158 0.00
    1 11 0 1 1562.1024 1807.1479  0.0 0.80115 0.02
    5 6 3 1 0.0160 0.0185 0.0 0.80114 0.00
    0 1 8 1 56.1476 63.0306 0.0 0.80047 0.00
_pd_meas_2theta_range_min     0.50000
_pd_meas_2theta_range_max     49.99400
_pd_meas_2theta_range_inc     0.00100
_pd_meas_number_of_points     49495
_pd_meas_scan_method     ?
_pd_meas_special_details     ?
_reflns_number_total     4992
_refine_ls_goodness_of_fit_all     2.24
_refine_ls_shift/su_max     3.844
loop_
    _atom_type_symbol
    _atom_type_scat_dispersion_source
    _atom_type_scat_dispersion_real
    _atom_type_scat_dispersion_imag
    C https://subversion.xray.aps.anl.gov/pyGSAS/trunk/atmdata.py 0.000 0.000
    H https://subversion.xray.aps.anl.gov/pyGSAS/trunk/atmdata.py 0.000 0.000
    Ba https://subversion.xray.aps.anl.gov/pyGSAS/trunk/atmdata.py -1.368 0.872
    O https://subversion.xray.aps.anl.gov/pyGSAS/trunk/atmdata.py 0.002 0.002
_computing_data_collection     ?
_computing_data_reduction     ?
_pd_calibration_special_details     ?
loop_
    _pd_phase_id
    _pd_phase_block_id
    _pd_phase_mass_%
    0 2021-01-19T14:50|ramm075_8637|phase_0|noname 0.908(3)
    1 2021-01-19T14:50|ramm075_8637|phase_1|noname 0.0923(5)
_pd_proc_info_data_reduction     ?
_pd_proc_info_excluded_regions     ?
_pd_proc_ls_background_function
;
Background function: "chebyschev-1" function with 6 terms:
    161.7(6), -12.6(7), -12.0(6), 14.9(6), -18.6(5), 12.3(4),
  Background peak parameters: pos, int, sig, gam:
    5.600, 49455.004, 30000.000, 0.100,
;
_pd_proc_ls_prof_R_factor     0.10450
_pd_proc_ls_prof_wR_factor     0.11052
_pd_proc_ls_prof_wR_expected     0.04994
_pd_proc_ls_profile_function
;
Finger-Cox-Jephcoat function parameters U, V, W, X, Y, SH/L:
  peak variance(Gauss) = Utan(Th)^2^+Vtan(Th)+W:
  peak HW(Lorentz) = X/cos(Th)+Ytan(Th); SH/L = S/L+H/L
  U, V, W in (centideg)^2^, X & Y in centideg
    1.163, -0.126, 0.063, 0.000, 0.000, 0.002,
;
_pd_spec_mount_mode     ?
_pd_spec_mounting     ?
_pd_spec_shape     ?
_pd_spec_size_axial     ?
_pd_spec_size_equat     ?
_pd_spec_size_thick     ?
